# Supplementary material for: Single-cell transcriptomic analysis identifies downregulated phosphodiesterase 8B as a novel oncogene in IDH-mutant glioma
Source: Front Immunol. 2024 Jun 26;15:1427200. doi: 10.3389/fimmu.2024.1427200 (PMC11233524; doi:10.3389/fimmu.2024.1427200)
Supplement: Supplementary Table 1 — All 79 metabolic changed pathways (MCPs) in HG and LG. [file Table_1.xlsx]

## Sheet: Sheet1
MCPs	Astrocytes_HG	Astrocytes_LG	Ratio	Oligodendrocyte progenitor cells_HG	Oligodendrocyte progenitor cells_LG	Ratio	Oligodendrocytes_HG	Oligodendrocytes_LG	Ratio	Endothelial cells_HG	Endothelial cells_LG	Ratio	Microglia cells_HG	Microglia cells_LG	Ratio	Naive CD4T_HG	Naive CD4T_LG	Ratio	Exhausted CD8T_HG	Exhausted CD8T_LG	Ratio	NK cells_HG	NK cells_LG	Ratio	Mural cells_HG	Mural cells_LG	Ratio	Cytotoxic CD8T_HG	Cytotoxic CD8T_LG	Ratio
Pentose phosphate pathway	NA	NA	#VALUE!	NA	NA	#VALUE!	0.95919	1.04081	0.92158	NA	NA	#VALUE!	1.02325	0.976753	1.0476	NA	NA	#VALUE!	NA	NA	#VALUE!	NA	NA	#VALUE!	NA	NA	#VALUE!	NA	NA	#VALUE!
Fructose and mannose metabolism	NA	NA	#VALUE!	NA	NA	#VALUE!	0.966829	1.03317	0.935788	1.0341	0.965903	1.0706	NA	NA	#VALUE!	NA	NA	#VALUE!	NA	NA	#VALUE!	NA	NA	#VALUE!	NA	NA	#VALUE!	NA	NA	#VALUE!
Starch and sucrose metabolism	NA	NA	#VALUE!	1.0367	0.963305	1.07619	NA	NA	#VALUE!	1.0334	0.9666	1.06911	0.972397	1.0276	0.946276	NA	NA	#VALUE!	NA	NA	#VALUE!	NA	NA	#VALUE!	NA	NA	#VALUE!	NA	NA	#VALUE!
Pyruvate metabolism	NA	NA	#VALUE!	NA	NA	#VALUE!	NA	NA	#VALUE!	NA	NA	#VALUE!	NA	NA	#VALUE!	NA	NA	#VALUE!	NA	NA	#VALUE!	NA	NA	#VALUE!	NA	NA	#VALUE!	1.03405	0.965946	1.07051
Nitrogen metabolism	NA	NA	#VALUE!	0.95401	1.04599	0.912064	0.969577	1.03042	0.94095	0.964462	1.03554	0.931363	0.965895	1.03411	0.934039	NA	NA	#VALUE!	NA	NA	#VALUE!	NA	NA	#VALUE!	0.908949	1.09105	0.833095	NA	NA	#VALUE!
Sulfur metabolism	NA	NA	#VALUE!	0.984845	1.01515	0.970143	NA	NA	#VALUE!	NA	NA	#VALUE!	NA	NA	#VALUE!	NA	NA	#VALUE!	NA	NA	#VALUE!	NA	NA	#VALUE!	NA	NA	#VALUE!	NA	NA	#VALUE!
Fatty acid elongation	NA	NA	#VALUE!	NA	NA	#VALUE!	NA	NA	#VALUE!	NA	NA	#VALUE!	1.0172	0.982801	1.035	NA	NA	#VALUE!	NA	NA	#VALUE!	NA	NA	#VALUE!	NA	NA	#VALUE!	NA	NA	#VALUE!
Synthesis and degradation of ketone bodies	NA	NA	#VALUE!	0.980068	1.01993	0.960914	NA	NA	#VALUE!	NA	NA	#VALUE!	NA	NA	#VALUE!	NA	NA	#VALUE!	NA	NA	#VALUE!	NA	NA	#VALUE!	NA	NA	#VALUE!	NA	NA	#VALUE!
Primary bile acid biosynthesis	NA	NA	#VALUE!	NA	NA	#VALUE!	NA	NA	#VALUE!	NA	NA	#VALUE!	1.03932	0.960683	1.08185	NA	NA	#VALUE!	NA	NA	#VALUE!	NA	NA	#VALUE!	NA	NA	#VALUE!	NA	NA	#VALUE!
Alanine, aspartate and glutamate metabolism	NA	NA	#VALUE!	NA	NA	#VALUE!	0.977378	1.02262	0.955756	NA	NA	#VALUE!	NA	NA	#VALUE!	NA	NA	#VALUE!	NA	NA	#VALUE!	NA	NA	#VALUE!	NA	NA	#VALUE!	NA	NA	#VALUE!
Glycine, serine and threonine metabolism	NA	NA	#VALUE!	0.977095	1.02291	0.955216	0.96568	1.03432	0.933637	NA	NA	#VALUE!	NA	NA	#VALUE!	NA	NA	#VALUE!	NA	NA	#VALUE!	NA	NA	#VALUE!	NA	NA	#VALUE!	NA	NA	#VALUE!
Arginine biosynthesis	NA	NA	#VALUE!	NA	NA	#VALUE!	NA	NA	#VALUE!	NA	NA	#VALUE!	NA	NA	#VALUE!	NA	NA	#VALUE!	0.962773	1.03723	0.928218	NA	NA	#VALUE!	NA	NA	#VALUE!	NA	NA	#VALUE!
beta-Alanine metabolism	NA	NA	#VALUE!	NA	NA	#VALUE!	0.956916	1.04308	0.917391	NA	NA	#VALUE!	NA	NA	#VALUE!	NA	NA	#VALUE!	NA	NA	#VALUE!	NA	NA	#VALUE!	0.963329	1.03667	0.929253	NA	NA	#VALUE!
Selenocompound metabolism	NA	NA	#VALUE!	0.98368	1.01632	0.967883	NA	NA	#VALUE!	NA	NA	#VALUE!	NA	NA	#VALUE!	NA	NA	#VALUE!	NA	NA	#VALUE!	NA	NA	#VALUE!	NA	NA	#VALUE!	NA	NA	#VALUE!
Glutathione metabolism	NA	NA	#VALUE!	1.02734	0.972661	1.05622	NA	NA	#VALUE!	NA	NA	#VALUE!	1.01625	0.983748	1.03304	NA	NA	#VALUE!	NA	NA	#VALUE!	NA	NA	#VALUE!	NA	NA	#VALUE!	NA	NA	#VALUE!
Mucin type O-glycan biosynthesis	NA	NA	#VALUE!	0.979075	1.02093	0.959008	NA	NA	#VALUE!	NA	NA	#VALUE!	NA	NA	#VALUE!	NA	NA	#VALUE!	NA	NA	#VALUE!	NA	NA	#VALUE!	NA	NA	#VALUE!	NA	NA	#VALUE!
Glycosaminoglycan biosynthesis - chondroitin sulfate slash dermatan sulfate	NA	NA	#VALUE!	0.895688	1.10431	0.811082	NA	NA	#VALUE!	1.06469	0.935309	1.13833	NA	NA	#VALUE!	NA	NA	#VALUE!	NA	NA	#VALUE!	NA	NA	#VALUE!	NA	NA	#VALUE!	NA	NA	#VALUE!
Glycosaminoglycan biosynthesis - keratan sulfate	NA	NA	#VALUE!	0.987158	1.01284	0.974641	NA	NA	#VALUE!	1.03208	0.96792	1.06629	NA	NA	#VALUE!	NA	NA	#VALUE!	NA	NA	#VALUE!	NA	NA	#VALUE!	NA	NA	#VALUE!	NA	NA	#VALUE!
Thiamine metabolism	NA	NA	#VALUE!	NA	NA	#VALUE!	0.968177	1.03182	0.938317	NA	NA	#VALUE!	NA	NA	#VALUE!	NA	NA	#VALUE!	NA	NA	#VALUE!	NA	NA	#VALUE!	NA	NA	#VALUE!	NA	NA	#VALUE!
Riboflavin metabolism	NA	NA	#VALUE!	0.973634	1.02637	0.948622	NA	NA	#VALUE!	0.951631	1.04837	0.907725	NA	NA	#VALUE!	NA	NA	#VALUE!	NA	NA	#VALUE!	NA	NA	#VALUE!	NA	NA	#VALUE!	NA	NA	#VALUE!
Vitamin B6 metabolism	NA	NA	#VALUE!	NA	NA	#VALUE!	NA	NA	#VALUE!	NA	NA	#VALUE!	1.06338	0.936617	1.13535	NA	NA	#VALUE!	NA	NA	#VALUE!	NA	NA	#VALUE!	NA	NA	#VALUE!	NA	NA	#VALUE!
Nicotinate and nicotinamide metabolism	NA	NA	#VALUE!	0.974797	1.0252	0.950834	NA	NA	#VALUE!	NA	NA	#VALUE!	NA	NA	#VALUE!	NA	NA	#VALUE!	NA	NA	#VALUE!	NA	NA	#VALUE!	NA	NA	#VALUE!	NA	NA	#VALUE!
Pantothenate and CoA biosynthesis	NA	NA	#VALUE!	NA	NA	#VALUE!	NA	NA	#VALUE!	1.05328	0.946721	1.11255	NA	NA	#VALUE!	NA	NA	#VALUE!	NA	NA	#VALUE!	NA	NA	#VALUE!	NA	NA	#VALUE!	NA	NA	#VALUE!
Retinol metabolism	NA	NA	#VALUE!	0.988105	1.0119	0.976489	NA	NA	#VALUE!	NA	NA	#VALUE!	0.978665	1.02133	0.958222	NA	NA	#VALUE!	NA	NA	#VALUE!	1.15615	0.843853	1.37008	NA	NA	#VALUE!	NA	NA	#VALUE!
Tyrosine metabolism	1.09924	0.900765	1.22034	1.02333	0.976671	1.04777	1.03524	0.964765	1.07304	NA	NA	#VALUE!	1.03146	0.968543	1.06496	NA	NA	#VALUE!	NA	NA	#VALUE!	NA	NA	#VALUE!	NA	NA	#VALUE!	NA	NA	#VALUE!
Neomycin, kanamycin and gentamicin biosynthesis	1.09649	0.903509	1.21359	NA	NA	#VALUE!	NA	NA	#VALUE!	NA	NA	#VALUE!	1.0584	0.941598	1.12405	NA	NA	#VALUE!	NA	NA	#VALUE!	NA	NA	#VALUE!	NA	NA	#VALUE!	NA	NA	#VALUE!
Glycolysis slash Gluconeogenesis	1.08448	0.915523	1.18454	1.02447	0.975534	1.05016	NA	NA	#VALUE!	1.03958	0.960419	1.08243	1.04643	0.953567	1.09739	NA	NA	#VALUE!	NA	NA	#VALUE!	NA	NA	#VALUE!	NA	NA	#VALUE!	1.05475	0.945247	1.11585
Phenylalanine metabolism	1.07542	0.924583	1.16314	1.04217	0.957835	1.08804	1.07082	0.929183	1.15243	NA	NA	#VALUE!	1.14671	0.853294	1.34386	NA	NA	#VALUE!	NA	NA	#VALUE!	NA	NA	#VALUE!	NA	NA	#VALUE!	NA	NA	#VALUE!
Glycosaminoglycan biosynthesis - heparan sulfate slash heparin	1.02749	0.972508	1.05654	NA	NA	#VALUE!	1.03301	0.966993	1.06827	1.0784	0.921597	1.17014	NA	NA	#VALUE!	NA	NA	#VALUE!	NA	NA	#VALUE!	NA	NA	#VALUE!	NA	NA	#VALUE!	NA	NA	#VALUE!
Oxidative phosphorylation	1.02254	0.977461	1.04612	NA	NA	#VALUE!	0.962398	1.0376	0.927521	0.937266	1.06273	0.881938	1.09526	0.904743	1.21057	NA	NA	#VALUE!	1.02903	0.970972	1.05979	NA	NA	#VALUE!	NA	NA	#VALUE!	NA	NA	#VALUE!
Lysine degradation	1.01623	0.983775	1.03299	1.04895	0.951048	1.10294	NA	NA	#VALUE!	1.04592	0.95408	1.09626	0.971208	1.02879	0.944027	NA	NA	#VALUE!	NA	NA	#VALUE!	NA	NA	#VALUE!	NA	NA	#VALUE!	NA	NA	#VALUE!
Glycosphingolipid biosynthesis - lacto and neolacto series	0.982465	1.01754	0.965534	0.981187	1.01881	0.963069	NA	NA	#VALUE!	NA	NA	#VALUE!	NA	NA	#VALUE!	NA	NA	#VALUE!	NA	NA	#VALUE!	NA	NA	#VALUE!	NA	NA	#VALUE!	NA	NA	#VALUE!
Amino sugar and nucleotide sugar metabolism	0.981308	1.01869	0.963302	0.985918	1.01408	0.972227	NA	NA	#VALUE!	NA	NA	#VALUE!	NA	NA	#VALUE!	NA	NA	#VALUE!	NA	NA	#VALUE!	NA	NA	#VALUE!	NA	NA	#VALUE!	NA	NA	#VALUE!
Tryptophan metabolism	0.978942	1.02106	0.958753	NA	NA	#VALUE!	NA	NA	#VALUE!	NA	NA	#VALUE!	NA	NA	#VALUE!	NA	NA	#VALUE!	NA	NA	#VALUE!	NA	NA	#VALUE!	NA	NA	#VALUE!	NA	NA	#VALUE!
Ether lipid metabolism	0.978431	1.02157	0.957772	0.972	1.028	0.945526	0.968441	1.03156	0.938813	NA	NA	#VALUE!	0.982067	1.01793	0.964766	NA	NA	#VALUE!	NA	NA	#VALUE!	0.913377	1.08662	0.840565	NA	NA	#VALUE!	NA	NA	#VALUE!
N-Glycan biosynthesis	0.975889	1.02411	0.952913	NA	NA	#VALUE!	NA	NA	#VALUE!	1.03167	0.968329	1.06541	0.985651	1.01435	0.971708	NA	NA	#VALUE!	NA	NA	#VALUE!	NA	NA	#VALUE!	NA	NA	#VALUE!	NA	NA	#VALUE!
Inositol phosphate metabolism	0.974987	1.02501	0.951196	0.979455	1.02055	0.959737	NA	NA	#VALUE!	1.03036	0.969636	1.06263	NA	NA	#VALUE!	NA	NA	#VALUE!	NA	NA	#VALUE!	NA	NA	#VALUE!	NA	NA	#VALUE!	NA	NA	#VALUE!
Pyrimidine metabolism	0.974676	1.02532	0.950603	1.02402	0.975984	1.04921	NA	NA	#VALUE!	NA	NA	#VALUE!	NA	NA	#VALUE!	NA	NA	#VALUE!	NA	NA	#VALUE!	NA	NA	#VALUE!	NA	NA	#VALUE!	NA	NA	#VALUE!
Drug metabolism - cytochrome P450	0.973734	1.02627	0.948812	0.985295	1.0147	0.971017	NA	NA	#VALUE!	0.973465	1.02653	0.948303	1.03382	0.966183	1.07	NA	NA	#VALUE!	NA	NA	#VALUE!	NA	NA	#VALUE!	NA	NA	#VALUE!	NA	NA	#VALUE!
Ascorbate and aldarate metabolism	0.973188	1.02681	0.947775	NA	NA	#VALUE!	0.930199	1.0698	0.869506	NA	NA	#VALUE!	NA	NA	#VALUE!	NA	NA	#VALUE!	NA	NA	#VALUE!	NA	NA	#VALUE!	NA	NA	#VALUE!	NA	NA	#VALUE!
Glycerolipid metabolism	0.970868	1.02913	0.943384	0.965398	1.0346	0.93311	NA	NA	#VALUE!	NA	NA	#VALUE!	NA	NA	#VALUE!	NA	NA	#VALUE!	NA	NA	#VALUE!	NA	NA	#VALUE!	NA	NA	#VALUE!	NA	NA	#VALUE!
Purine metabolism	0.970815	1.02918	0.943286	0.991705	1.0083	0.983546	NA	NA	#VALUE!	NA	NA	#VALUE!	NA	NA	#VALUE!	NA	NA	#VALUE!	1.01587	0.984127	1.03226	NA	NA	#VALUE!	NA	NA	#VALUE!	NA	NA	#VALUE!
Drug metabolism - other enzymes	0.97008	1.02992	0.941898	NA	NA	#VALUE!	0.974086	1.02591	0.949481	0.965681	1.03432	0.933639	1.0255	0.974497	1.05234	NA	NA	#VALUE!	NA	NA	#VALUE!	NA	NA	#VALUE!	NA	NA	#VALUE!	NA	NA	#VALUE!
Linoleic acid metabolism	0.969922	1.03008	0.941601	0.979175	1.02083	0.959199	NA	NA	#VALUE!	NA	NA	#VALUE!	NA	NA	#VALUE!	NA	NA	#VALUE!	NA	NA	#VALUE!	NA	NA	#VALUE!	NA	NA	#VALUE!	NA	NA	#VALUE!
Glycosphingolipid biosynthesis - globo and isoglobo series	0.968106	1.03189	0.938184	0.970718	1.02928	0.943101	NA	NA	#VALUE!	NA	NA	#VALUE!	NA	NA	#VALUE!	NA	NA	#VALUE!	NA	NA	#VALUE!	NA	NA	#VALUE!	0.944505	1.05549	0.894846	NA	NA	#VALUE!
Metabolism of xenobiotics by cytochrome P450	0.966674	1.03333	0.935498	0.980536	1.01946	0.961815	0.971668	1.02833	0.944898	0.956707	1.04329	0.917008	1.01915	0.980848	1.03905	NA	NA	#VALUE!	NA	NA	#VALUE!	NA	NA	#VALUE!	0.918489	1.08151	0.849265	NA	NA	#VALUE!
alpha-Linolenic acid metabolism	0.966475	1.03352	0.935126	NA	NA	#VALUE!	NA	NA	#VALUE!	NA	NA	#VALUE!	NA	NA	#VALUE!	NA	NA	#VALUE!	NA	NA	#VALUE!	NA	NA	#VALUE!	NA	NA	#VALUE!	1.01673	0.98327	1.03403
Biosynthesis of unsaturated fatty acids	0.966059	1.03394	0.934346	0.942555	1.05744	0.891352	NA	NA	#VALUE!	NA	NA	#VALUE!	1.03888	0.961124	1.0809	NA	NA	#VALUE!	NA	NA	#VALUE!	NA	NA	#VALUE!	NA	NA	#VALUE!	NA	NA	#VALUE!
Galactose metabolism	0.964747	1.03525	0.931895	0.980916	1.01908	0.962547	NA	NA	#VALUE!	1.04321	0.956787	1.09033	NA	NA	#VALUE!	NA	NA	#VALUE!	NA	NA	#VALUE!	NA	NA	#VALUE!	NA	NA	#VALUE!	NA	NA	#VALUE!
Glycerophospholipid metabolism	0.964611	1.03539	0.93164	0.968774	1.03123	0.939439	NA	NA	#VALUE!	1.01883	0.981173	1.03838	0.981535	1.01846	0.96374	NA	NA	#VALUE!	NA	NA	#VALUE!	NA	NA	#VALUE!	NA	NA	#VALUE!	NA	NA	#VALUE!
Arginine and proline metabolism	0.963559	1.03644	0.929681	0.969011	1.03099	0.939885	0.958162	1.04184	0.919684	NA	NA	#VALUE!	NA	NA	#VALUE!	NA	NA	#VALUE!	0.957935	1.04207	0.919265	NA	NA	#VALUE!	NA	NA	#VALUE!	NA	NA	#VALUE!
Other types of O-glycan biosynthesis	0.963121	1.03688	0.928865	NA	NA	#VALUE!	0.960782	1.03922	0.924524	NA	NA	#VALUE!	NA	NA	#VALUE!	NA	NA	#VALUE!	NA	NA	#VALUE!	NA	NA	#VALUE!	NA	NA	#VALUE!	NA	NA	#VALUE!
Valine, leucine and isoleucine degradation	0.961656	1.03834	0.926145	0.966151	1.03385	0.934518	0.977206	1.02279	0.955428	NA	NA	#VALUE!	NA	NA	#VALUE!	NA	NA	#VALUE!	NA	NA	#VALUE!	NA	NA	#VALUE!	NA	NA	#VALUE!	NA	NA	#VALUE!
Phenylalanine, tyrosine and tryptophan biosynthesis	0.960035	1.03997	0.923141	NA	NA	#VALUE!	NA	NA	#VALUE!	NA	NA	#VALUE!	NA	NA	#VALUE!	NA	NA	#VALUE!	NA	NA	#VALUE!	NA	NA	#VALUE!	NA	NA	#VALUE!	NA	NA	#VALUE!
Porphyrin and chlorophyll metabolism	0.958776	1.04122	0.920816	0.947224	1.05278	0.899739	0.97735	1.02265	0.955703	NA	NA	#VALUE!	NA	NA	#VALUE!	NA	NA	#VALUE!	NA	NA	#VALUE!	NA	NA	#VALUE!	NA	NA	#VALUE!	NA	NA	#VALUE!
Citrate cycle (TCA cycle)	0.958428	1.04157	0.920175	0.987443	1.01256	0.975198	NA	NA	#VALUE!	1.03628	0.963724	1.07528	NA	NA	#VALUE!	0.969697	1.0303	0.941176	NA	NA	#VALUE!	NA	NA	#VALUE!	NA	NA	#VALUE!	NA	NA	#VALUE!
Ubiquinone and other terpenoid-quinone biosynthesis	0.957178	1.04282	0.917873	0.981222	1.01878	0.963137	NA	NA	#VALUE!	NA	NA	#VALUE!	1.03046	0.969539	1.06284	NA	NA	#VALUE!	NA	NA	#VALUE!	NA	NA	#VALUE!	NA	NA	#VALUE!	NA	NA	#VALUE!
Butanoate metabolism	0.956093	1.04391	0.91588	0.970379	1.02962	0.942463	NA	NA	#VALUE!	NA	NA	#VALUE!	NA	NA	#VALUE!	NA	NA	#VALUE!	NA	NA	#VALUE!	NA	NA	#VALUE!	NA	NA	#VALUE!	NA	NA	#VALUE!
Histidine metabolism	0.951901	1.0481	0.908216	NA	NA	#VALUE!	0.944085	1.05592	0.894092	NA	NA	#VALUE!	NA	NA	#VALUE!	NA	NA	#VALUE!	NA	NA	#VALUE!	NA	NA	#VALUE!	NA	NA	#VALUE!	NA	NA	#VALUE!
Folate biosynthesis	0.951603	1.0484	0.907674	0.983288	1.01671	0.967126	NA	NA	#VALUE!	NA	NA	#VALUE!	NA	NA	#VALUE!	NA	NA	#VALUE!	NA	NA	#VALUE!	NA	NA	#VALUE!	NA	NA	#VALUE!	NA	NA	#VALUE!
Propanoate metabolism	0.949642	1.05036	0.904113	NA	NA	#VALUE!	0.964281	1.03572	0.931025	1.05343	0.946568	1.1129	NA	NA	#VALUE!	NA	NA	#VALUE!	NA	NA	#VALUE!	NA	NA	#VALUE!	NA	NA	#VALUE!	NA	NA	#VALUE!
Steroid hormone biosynthesis	0.948322	1.05168	0.901723	0.963989	1.03601	0.930482	0.982288	1.01771	0.965192	NA	NA	#VALUE!	NA	NA	#VALUE!	NA	NA	#VALUE!	NA	NA	#VALUE!	NA	NA	#VALUE!	NA	NA	#VALUE!	NA	NA	#VALUE!
Arachidonic acid metabolism	0.94779	1.05221	0.900761	0.96253	1.03747	0.927766	0.96774	1.03226	0.937497	0.952646	1.04735	0.909574	0.965868	1.03413	0.933989	0.961407	1.03859	0.925683	NA	NA	#VALUE!	NA	NA	#VALUE!	0.949887	1.05011	0.904557	NA	NA	#VALUE!
One carbon pool by folate	0.947458	1.05254	0.900161	NA	NA	#VALUE!	NA	NA	#VALUE!	1.04433	0.955671	1.09277	NA	NA	#VALUE!	NA	NA	#VALUE!	NA	NA	#VALUE!	NA	NA	#VALUE!	NA	NA	#VALUE!	NA	NA	#VALUE!
Glycosphingolipid biosynthesis - ganglio series	0.946426	1.05357	0.898301	0.972994	1.02701	0.947408	NA	NA	#VALUE!	NA	NA	#VALUE!	NA	NA	#VALUE!	NA	NA	#VALUE!	1.06141	0.938587	1.13086	NA	NA	#VALUE!	NA	NA	#VALUE!	NA	NA	#VALUE!
Glycosylphosphatidylinositol (GPI)-anchor biosynthesis	0.942912	1.05709	0.89199	0.975342	1.02466	0.95187	0.967787	1.03221	0.937585	1.0337	0.966305	1.06974	NA	NA	#VALUE!	NA	NA	#VALUE!	NA	NA	#VALUE!	NA	NA	#VALUE!	NA	NA	#VALUE!	NA	NA	#VALUE!
Cysteine and methionine metabolism	0.938927	1.06107	0.884885	NA	NA	#VALUE!	NA	NA	#VALUE!	NA	NA	#VALUE!	NA	NA	#VALUE!	NA	NA	#VALUE!	NA	NA	#VALUE!	NA	NA	#VALUE!	NA	NA	#VALUE!	NA	NA	#VALUE!
Other glycan degradation	0.938653	1.06135	0.884397	0.941807	1.05819	0.890015	NA	NA	#VALUE!	1.03803	0.961967	1.07907	0.962866	1.03713	0.928391	NA	NA	#VALUE!	NA	NA	#VALUE!	NA	NA	#VALUE!	NA	NA	#VALUE!	NA	NA	#VALUE!
Sphingolipid metabolism	0.937622	1.06238	0.882569	0.937612	1.06239	0.882551	0.980261	1.01974	0.961285	NA	NA	#VALUE!	0.977646	1.02235	0.95627	NA	NA	#VALUE!	NA	NA	#VALUE!	NA	NA	#VALUE!	NA	NA	#VALUE!	NA	NA	#VALUE!
Steroid biosynthesis	0.937109	1.06289	0.88166	0.920166	1.07983	0.852136	NA	NA	#VALUE!	NA	NA	#VALUE!	1.02397	0.976028	1.04912	NA	NA	#VALUE!	NA	NA	#VALUE!	NA	NA	#VALUE!	1.05896	0.941036	1.12532	NA	NA	#VALUE!
Glycosaminoglycan degradation	0.933578	1.06642	0.875429	0.963202	1.0368	0.929016	NA	NA	#VALUE!	NA	NA	#VALUE!	NA	NA	#VALUE!	NA	NA	#VALUE!	NA	NA	#VALUE!	NA	NA	#VALUE!	NA	NA	#VALUE!	NA	NA	#VALUE!
Fatty acid biosynthesis	0.923053	1.07695	0.857102	0.943647	1.05635	0.893307	0.948862	1.05114	0.902699	NA	NA	#VALUE!	NA	NA	#VALUE!	NA	NA	#VALUE!	NA	NA	#VALUE!	NA	NA	#VALUE!	NA	NA	#VALUE!	NA	NA	#VALUE!
Terpenoid backbone biosynthesis	0.91933	1.08067	0.850703	0.957024	1.04298	0.917589	NA	NA	#VALUE!	NA	NA	#VALUE!	NA	NA	#VALUE!	NA	NA	#VALUE!	NA	NA	#VALUE!	NA	NA	#VALUE!	NA	NA	#VALUE!	NA	NA	#VALUE!
Mannose type O-glycan biosynthesis	0.918949	1.08105	0.850052	0.957697	1.0423	0.918828	NA	NA	#VALUE!	NA	NA	#VALUE!	NA	NA	#VALUE!	NA	NA	#VALUE!	NA	NA	#VALUE!	NA	NA	#VALUE!	NA	NA	#VALUE!	NA	NA	#VALUE!
Phosphonate and phosphinate metabolism	0.915494	1.08451	0.844158	0.93068	1.06932	0.870347	NA	NA	#VALUE!	NA	NA	#VALUE!	NA	NA	#VALUE!	NA	NA	#VALUE!	NA	NA	#VALUE!	NA	NA	#VALUE!	NA	NA	#VALUE!	NA	NA	#VALUE!
D-Glutamine and D-glutamate metabolism	0.911024	1.08898	0.836588	0.938736	1.06126	0.884546	NA	NA	#VALUE!	1.08856	0.911437	1.19434	NA	NA	#VALUE!	NA	NA	#VALUE!	NA	NA	#VALUE!	NA	NA	#VALUE!	NA	NA	#VALUE!	NA	NA	#VALUE!
Glyoxylate and dicarboxylate metabolism	0.903978	1.09602	0.824782	0.930929	1.06907	0.870783	0.959135	1.04087	0.921478	NA	NA	#VALUE!	NA	NA	#VALUE!	NA	NA	#VALUE!	NA	NA	#VALUE!	0.908472	1.09153	0.832294	NA	NA	#VALUE!	NA	NA	#VALUE!
Pentose and glucuronate interconversions	0.893279	1.10672	0.80714	NA	NA	#VALUE!	NA	NA	#VALUE!	NA	NA	#VALUE!	NA	NA	#VALUE!	NA	NA	#VALUE!	NA	NA	#VALUE!	0.900483	1.09952	0.81898	NA	NA	#VALUE!	NA	NA	#VALUE!
Taurine and hypotaurine metabolism	0.863791	1.13621	0.76024	0.938862	1.06114	0.884769	NA	NA	#VALUE!	NA	NA	#VALUE!	NA	NA	#VALUE!	NA	NA	#VALUE!	NA	NA	#VALUE!	NA	NA	#VALUE!	NA	NA	#VALUE!	NA	NA	#VALUE!

## Sheet: Sheet2
Cell type	MCPs	HG	LG	HG/LG			MCPs	Oligodendrocytes	Oligodendrocytes_LG	Ratio
Astrocytes	Tyrosine metabolism	1.09924	0.900765	1.22034		Oligodendrocytes	Phenylalanine metabolism	1.07082	0.929183	1.15243
Astrocytes	Neomycin, kanamycin and gentamicin biosynthesis	1.09649	0.903509	1.21359		Oligodendrocytes	Ascorbate and aldarate metabolism	0.930199	1.0698	0.869506
Astrocytes	Glycolysis slash Gluconeogenesis	1.08448	0.915523	1.18454		Oligodendrocytes	Histidine metabolism	0.944085	1.05592	0.894092
Astrocytes	Phenylalanine metabolism	1.07542	0.924583	1.16314
Astrocytes	Glycosphingolipid biosynthesis - ganglio series	0.946426	1.05357	0.898301
Astrocytes	Glycosylphosphatidylinositol (GPI)-anchor biosynthesis	0.942912	1.05709	0.89199
Astrocytes	Cysteine and methionine metabolism	0.938927	1.06107	0.884885
Astrocytes	Other glycan degradation	0.938653	1.06135	0.884397
Astrocytes	Sphingolipid metabolism	0.937622	1.06238	0.882569
Astrocytes	Steroid biosynthesis	0.937109	1.06289	0.88166
Astrocytes	Glycosaminoglycan degradation	0.933578	1.06642	0.875429
Astrocytes	Fatty acid biosynthesis	0.923053	1.07695	0.857102
Astrocytes	Terpenoid backbone biosynthesis	0.91933	1.08067	0.850703
Astrocytes	Mannose type O-glycan biosynthesis	0.918949	1.08105	0.850052
Astrocytes	Phosphonate and phosphinate metabolism	0.915494	1.08451	0.844158
Astrocytes	D-Glutamine and D-glutamate metabolism	0.911024	1.08898	0.836588
Astrocytes	Glyoxylate and dicarboxylate metabolism	0.903978	1.09602	0.824782
Astrocytes	Pentose and glucuronate interconversions	0.893279	1.10672	0.80714
Astrocytes	Taurine and hypotaurine metabolism	0.863791	1.13621	0.76024
Endothelial cells	Glycosaminoglycan biosynthesis - chondroitin sulfate slash dermatan sulfate	1.06469	0.935309	1.13833
Endothelial cells	Pantothenate and CoA biosynthesis	1.05328	0.946721	1.11255
Endothelial cells	Glycosaminoglycan biosynthesis - heparan sulfate slash heparin	1.0784	0.921597	1.17014
Endothelial cells	Oxidative phosphorylation	0.937266	1.06273	0.881938
Endothelial cells	Propanoate metabolism	1.05343	0.946568	1.1129
Endothelial cells	D-Glutamine and D-glutamate metabolism	1.08856	0.911437	1.19434
NK cells	Retinol metabolism	1.15615	0.843853	1.37008
NK cells	Ether lipid metabolism	0.913377	1.08662	0.840565
NK cells	Glyoxylate and dicarboxylate metabolism	0.908472	1.09153	0.832294
NK cells	Pentose and glucuronate interconversions	0.900483	1.09952	0.81898
Microglia cells	Vitamin B6 metabolism	1.06338	0.936617	1.13535
Microglia cells	Neomycin, kanamycin and gentamicin biosynthesis	1.0584	0.941598	1.12405
Microglia cells	Phenylalanine metabolism	1.14671	0.853294	1.34386
Microglia cells	Oxidative phosphorylation	1.09526	0.904743	1.21057
Mural cells	Nitrogen metabolism	0.908949	1.09105	0.833095
Mural cells	Glycosphingolipid biosynthesis - globo and isoglobo series	0.944505	1.05549	0.894846
Mural cells	Metabolism of xenobiotics by cytochrome P450	0.918489	1.08151	0.849265
Mural cells	Steroid biosynthesis	1.05896	0.941036	1.12532
Exhausted CD8T	Glycosphingolipid biosynthesis - ganglio series	1.06141	0.938587	1.13086
Cytotoxic CD8T	Glycolysis slash Gluconeogenesis	1.05475	0.945247	1.11585
Oligodendrocyte progenitor cells	Glycosaminoglycan biosynthesis - chondroitin sulfate slash dermatan sulfate	0.895688	1.10431	0.811082
Oligodendrocyte progenitor cells	Lysine degradation	1.04895	0.951048	1.10294
Oligodendrocyte progenitor cells	Biosynthesis of unsaturated fatty acids	0.942555	1.05744	0.891352
Oligodendrocyte progenitor cells	Porphyrin and chlorophyll metabolism	0.947224	1.05278	0.899739
Oligodendrocyte progenitor cells	Other glycan degradation	0.941807	1.05819	0.890015
Oligodendrocyte progenitor cells	Sphingolipid metabolism	0.937612	1.06239	0.882551
Oligodendrocyte progenitor cells	Steroid biosynthesis	0.920166	1.07983	0.852136
Oligodendrocyte progenitor cells	Fatty acid biosynthesis	0.943647	1.05635	0.893307
Oligodendrocyte progenitor cells	Phosphonate and phosphinate metabolism	0.93068	1.06932	0.870347
Oligodendrocyte progenitor cells	D-Glutamine and D-glutamate metabolism	0.938736	1.06126	0.884546
Oligodendrocyte progenitor cells	Glyoxylate and dicarboxylate metabolism	0.930929	1.06907	0.870783
Oligodendrocyte progenitor cells	Taurine and hypotaurine metabolism	0.938862	1.06114	0.884769
Oligodendrocytes	Phenylalanine metabolism	1.07082	0.929183	1.15243
Oligodendrocytes	Ascorbate and aldarate metabolism	0.930199	1.0698	0.869506
Oligodendrocytes	Histidine metabolism	0.944085	1.05592	0.894092
