# Supplementary material for: Single-cell transcriptomic analysis identifies downregulated phosphodiesterase 8B as a novel oncogene in IDH-mutant glioma
Source: Front Immunol. 2024 Jun 26;15:1427200. doi: 10.3389/fimmu.2024.1427200 (PMC11233524; doi:10.3389/fimmu.2024.1427200)
Supplement: Supplementary Table 2 — All 35 most changed MCPs in 9 cell types. [file Table_2.xlsx]

## Sheet: Sheet1
Cell type	MCPs	HG	LG	HG/LG
Astrocytes	Tyrosine metabolism	1.09924	0.900765	1.22034
Astrocytes	Neomycin, kanamycin and gentamicin biosynthesis	1.09649	0.903509	1.21359
Astrocytes	Glycolysis slash Gluconeogenesis	1.08448	0.915523	1.18454
Astrocytes	Phenylalanine metabolism	1.07542	0.924583	1.16314
Astrocytes	Glycosphingolipid biosynthesis - ganglio series	0.946426	1.05357	0.898301
Astrocytes	Glycosylphosphatidylinositol (GPI)-anchor biosynthesis	0.942912	1.05709	0.89199
Astrocytes	Cysteine and methionine metabolism	0.938927	1.06107	0.884885
Astrocytes	Other glycan degradation	0.938653	1.06135	0.884397
Astrocytes	Sphingolipid metabolism	0.937622	1.06238	0.882569
Astrocytes	Steroid biosynthesis	0.937109	1.06289	0.88166
Astrocytes	Glycosaminoglycan degradation	0.933578	1.06642	0.875429
Astrocytes	Fatty acid biosynthesis	0.923053	1.07695	0.857102
Astrocytes	Terpenoid backbone biosynthesis	0.91933	1.08067	0.850703
Astrocytes	Mannose type O-glycan biosynthesis	0.918949	1.08105	0.850052
Astrocytes	Phosphonate and phosphinate metabolism	0.915494	1.08451	0.844158
Astrocytes	D-Glutamine and D-glutamate metabolism	0.911024	1.08898	0.836588
Astrocytes	Glyoxylate and dicarboxylate metabolism	0.903978	1.09602	0.824782
Astrocytes	Pentose and glucuronate interconversions	0.893279	1.10672	0.80714
Astrocytes	Taurine and hypotaurine metabolism	0.863791	1.13621	0.76024
Endothelial cells	Glycosaminoglycan biosynthesis - chondroitin sulfate slash dermatan sulfate	1.06469	0.935309	1.13833
Endothelial cells	Pantothenate and CoA biosynthesis	1.05328	0.946721	1.11255
Endothelial cells	Glycosaminoglycan biosynthesis - heparan sulfate slash heparin	1.0784	0.921597	1.17014
Endothelial cells	Oxidative phosphorylation	0.937266	1.06273	0.881938
Endothelial cells	Propanoate metabolism	1.05343	0.946568	1.1129
Endothelial cells	D-Glutamine and D-glutamate metabolism	1.08856	0.911437	1.19434
NK cells	Retinol metabolism	1.15615	0.843853	1.37008
NK cells	Ether lipid metabolism	0.913377	1.08662	0.840565
NK cells	Glyoxylate and dicarboxylate metabolism	0.908472	1.09153	0.832294
NK cells	Pentose and glucuronate interconversions	0.900483	1.09952	0.81898
Microglia cells	Vitamin B6 metabolism	1.06338	0.936617	1.13535
Microglia cells	Neomycin, kanamycin and gentamicin biosynthesis	1.0584	0.941598	1.12405
Microglia cells	Phenylalanine metabolism	1.14671	0.853294	1.34386
Microglia cells	Oxidative phosphorylation	1.09526	0.904743	1.21057
Mural cells	Nitrogen metabolism	0.908949	1.09105	0.833095
Mural cells	Glycosphingolipid biosynthesis - globo and isoglobo series	0.944505	1.05549	0.894846
Mural cells	Metabolism of xenobiotics by cytochrome P450	0.918489	1.08151	0.849265
Mural cells	Steroid biosynthesis	1.05896	0.941036	1.12532
Exhausted CD8T	Glycosphingolipid biosynthesis - ganglio series	1.06141	0.938587	1.13086
Cytotoxic CD8T	Glycolysis slash Gluconeogenesis	1.05475	0.945247	1.11585
Oligodendrocyte progenitor cells	Glycosaminoglycan biosynthesis - chondroitin sulfate slash dermatan sulfate	0.895688	1.10431	0.811082
Oligodendrocyte progenitor cells	Lysine degradation	1.04895	0.951048	1.10294
Oligodendrocyte progenitor cells	Biosynthesis of unsaturated fatty acids	0.942555	1.05744	0.891352
Oligodendrocyte progenitor cells	Porphyrin and chlorophyll metabolism	0.947224	1.05278	0.899739
Oligodendrocyte progenitor cells	Other glycan degradation	0.941807	1.05819	0.890015
Oligodendrocyte progenitor cells	Sphingolipid metabolism	0.937612	1.06239	0.882551
Oligodendrocyte progenitor cells	Steroid biosynthesis	0.920166	1.07983	0.852136
Oligodendrocyte progenitor cells	Fatty acid biosynthesis	0.943647	1.05635	0.893307
Oligodendrocyte progenitor cells	Phosphonate and phosphinate metabolism	0.93068	1.06932	0.870347
Oligodendrocyte progenitor cells	D-Glutamine and D-glutamate metabolism	0.938736	1.06126	0.884546
Oligodendrocyte progenitor cells	Glyoxylate and dicarboxylate metabolism	0.930929	1.06907	0.870783
Oligodendrocyte progenitor cells	Taurine and hypotaurine metabolism	0.938862	1.06114	0.884769
Oligodendrocytes	Phenylalanine metabolism	1.07082	0.929183	1.15243
Oligodendrocytes	Ascorbate and aldarate metabolism	0.930199	1.0698	0.869506
Oligodendrocytes	Histidine metabolism	0.944085	1.05592	0.894092
