# Supplementary material for: Single-cell transcriptomic analysis identifies downregulated phosphodiesterase 8B as a novel oncogene in IDH-mutant glioma
Source: Front Immunol. 2024 Jun 26;15:1427200. doi: 10.3389/fimmu.2024.1427200 (PMC11233524; doi:10.3389/fimmu.2024.1427200)
Supplement: Supplementary Table 3 — Clinically significant pathways in CGGA and TCGA datasets. [file Table_3.xlsx]

## Sheet: 1.Significant Pathways in CGGA
Pathways	PRS.type	Histology	Grade	Censor	Age	Gender
Amino sugar and nucleotide sugar metabolism	0.00300934	1.11e-23	1.57e-24	3.52e-14	2.52e-05	0.586632
Pyruvate metabolism	0.0327323	1.26e-09	2.48e-09	4.38e-09	0.185317	0.877212
Propanoate metabolism	0.00236566	6.23e-15	1.06e-14	1.74e-10	0.011522	0.410799
Butanoate metabolism	0.00175863	1.29e-15	6.2e-19	2.74e-11	0.00227204	0.373708
Fatty acid biosynthesis	0.000841819	7.34e-11	1.22e-08	1.13e-12	0.230604	0.198214
Fatty acid degradation	0.00244748	4.86e-06	9.29e-08	0.00207557	0.323907	0.40262
Synthesis and degradation of ketone bodies	0.00204673	6.58e-09	1.97e-11	3.73e-09	0.0257747	0.841069
Steroid biosynthesis	0.00735249	3.63e-10	1.13e-05	1.21e-05	0.508783	0.600279
Glycerolipid metabolism	0.0268305	1.29e-05	1.09e-07	0.00370107	0.60412	0.980592
Glycerophospholipid metabolism	0.00382205	0.00282965	2.7e-05	0.0128741	0.674829	0.507929
Biosynthesis of unsaturated fatty acids	0.043529	3e-13	3.29e-11	4.14e-10	0.129969	0.71421
Purine metabolism	0.00107949	4.07e-14	1.85e-18	1.18e-07	0.0628053	0.463514
Pyrimidine metabolism	0.0015224	1.07e-17	3.56e-22	9.92e-11	0.0419779	0.627062
Glycine, serine and threonine metabolism	0.00701144	0.000400949	4.29e-06	0.0126757	0.797437	0.603943
Valine, leucine and isoleucine degradation	0.00718338	3.76e-07	1.43e-09	0.000739513	0.0876342	0.154999
Arginine biosynthesis	0.0418835	5.04e-09	3.87e-12	1.55e-07	0.255557	0.584823
Taurine and hypotaurine metabolism	0.00738448	7.65e-07	0.00140571	1.39e-05	3.16e-06	0.11027
N-Glycan biosynthesis	0.011185	1.23e-16	3.03e-19	8.95e-13	7.14e-05	0.407069
Vitamin B6 metabolism	0.0010512	2.33e-06	4.17e-07	3.7e-05	0.0142786	0.371593
Retinol metabolism	0.000424564	0.00207417	0.00514822	0.0466906	0.680865	0.987935
Ubiquinone and other terpenoid-quinone biosynthesis	0.0276843	1.66e-11	8.86e-14	0.000929565	0.187378	0.0497007

## Sheet: 2.Significant Pathways in TCGA
Pathways	Primary_disease	Age	Gender	Histological_type	Sample_type	Vital_status
Pentose phosphate pathway	1.16579e-26	2.9627e-08	0.0165985	1.18591e-27	0.0230001	7.53122e-09
Pentose and glucuronate interconversions	3.53211e-21	6.15615e-05	0.845347	1.65351e-26	0.0110058	4.122e-09
Fructose and mannose metabolism	1.38981e-19	0.000361196	0.49619	7.23306e-19	0.0169703	0.002468
Galactose metabolism	5.66287e-41	4.19881e-14	0.62016	1.19284e-45	0.00256252	1.0744e-18
Amino sugar and nucleotide sugar metabolism	1.87151e-57	2.02302e-14	0.462293	2.42118e-60	0.000205523	3.35565e-19
Pyruvate metabolism	6.52378e-17	3.84526e-05	0.183627	1.44982e-20	0.00442769	3.35061e-12
Glyoxylate and dicarboxylate metabolism	8.26746e-16	5.39241e-05	0.434008	2.88077e-21	0.0368134	2.83974e-14
Propanoate metabolism	1.1605e-27	1.45315e-07	0.505972	2.89109e-28	0.000162561	3.30261e-18
Butanoate metabolism	7.32318e-39	1.94992e-12	0.497894	3.26219e-38	0.000104854	8.32792e-20
Sulfur metabolism	7.8771e-08	1.37861e-06	0.464403	1.38182e-06	0.035077	2.07211e-07
Fatty acid biosynthesis	6.86753e-25	0.000637717	0.0661508	9.04242e-33	0.0211745	6.62542e-12
Fatty acid degradation	1.19129e-22	8.10003e-07	0.642847	2.13055e-21	0.000238942	2.84928e-12
Synthesis and degradation of ketone bodies	1.84944e-31	3.45425e-09	0.215217	2.25506e-30	0.00369696	4.05319e-17
Biosynthesis of unsaturated fatty acids	1.76489e-26	1.1467e-07	0.25453	3.63405e-32	0.0108216	1.48323e-18
Valine, leucine and isoleucine degradation	6.50791e-20	5.95649e-06	0.247548	4.06842e-19	0.000207124	6.79982e-13
Lysine degradation	1.66242e-36	7.90583e-13	0.508926	5.00519e-35	0.022941	1.88698e-17
Glutathione metabolism	5.29843e-47	3.12164e-16	0.582972	7.7183e-55	0.019071	2.86842e-19
N-Glycan biosynthesis	8.6114e-57	1.19154e-13	0.690915	4.4491e-56	0.00431967	2.3393e-25
Mucin type O-glycan biosynthesis	1.86656e-10	4.08581e-05	0.169363	2.81157e-11	0.0497479	1.4866e-08
Glycosaminoglycan biosynthesis - chondroitin sulfate slash dermatan sulfate	5.09494e-09	0.00128902	0.297331	1.59046e-09	0.00310712	1.46052e-05
Glycosaminoglycan biosynthesis - heparan sulfate slash heparin	0.00510466	0.0012255	0.00279259	0.031998	0.00433304	4.68328e-05
Glycosaminoglycan biosynthesis - keratan sulfate	9.39897e-41	5.67558e-14	0.668108	2.06339e-48	0.00991299	1.9426e-21
Glycosaminoglycan degradation	1.9279e-49	6.13784e-19	0.172243	1.06966e-49	0.00424023	1.80594e-24
Glycosphingolipid biosynthesis - ganglio series	1.26489e-13	2.98121e-05	0.195426	1.09349e-13	0.0374382	1.37144e-09
Other glycan degradation	1.77654e-21	1.21387e-08	0.632691	1.04973e-22	0.0128637	3.22194e-13
Riboflavin metabolism	1.16729e-58	6.39261e-19	0.555331	4.34592e-59	0.00723364	1.11455e-20
Vitamin B6 metabolism	8.21585e-13	0.00171713	0.799897	1.95862e-17	0.0415756	1.12146e-05
Pantothenate and CoA biosynthesis	1.22565e-31	2.01417e-12	0.909878	7.16585e-40	0.00336369	4.33398e-17
Caffeine metabolism	3.35824e-09	4.63164e-07	0.233836	1.08653e-09	0.0397438	0.000202662
Drug metabolism - other enzymes	4.72009e-28	2.09549e-09	0.575609	6.69762e-29	0.0281729	1.44409e-07

## Sheet: 3. 11 Pathways in both datasets
ID	CGGA				TCGA
Pathways	PRS.type	Histology	Grade	Censor	Primary_disease	Histological_type	Sample_type	Vital_status
Amino sugar and nucleotide sugar metabolism	0.00300934	1.11e-23	1.57e-24	3.52e-14	1.87151e-57	2.42118e-60	0.000205523	3.35565e-19
Pyruvate metabolism	0.0327323	1.26e-09	2.48e-09	4.38e-09	6.52378e-17	1.44982e-20	0.00442769	3.35061e-12
Propanoate metabolism	0.00236566	6.23e-15	1.06e-14	1.74e-10	1.1605e-27	2.89109e-28	0.000162561	3.30261e-18
Butanoate metabolism	0.00175863	1.29e-15	6.2e-19	2.74e-11	7.32318e-39	3.26219e-38	0.000104854	8.32792e-20
Fatty acid biosynthesis	0.000841819	7.34e-11	1.22e-08	1.13e-12	6.86753e-25	9.04242e-33	0.0211745	6.62542e-12
Fatty acid degradation	0.00244748	4.86e-06	9.29e-08	0.00207557	1.19129e-22	2.13055e-21	0.000238942	2.84928e-12
Synthesis and degradation of ketone bodies	0.00204673	6.58e-09	1.97e-11	3.73e-09	1.84944e-31	2.25506e-30	0.00369696	4.05319e-17
Biosynthesis of unsaturated fatty acids	0.043529	3e-13	3.29e-11	4.14e-10	1.76489e-26	3.63405e-32	0.0108216	1.48323e-18
Valine, leucine and isoleucine degradation	0.00718338	3.76e-07	1.43e-09	0.000739513	6.50791e-20	4.06842e-19	0.000207124	6.79982e-13
N-Glycan biosynthesis	0.011185	1.23e-16	3.03e-19	8.95e-13	8.6114e-57	4.4491e-56	0.00431967	2.3393e-25
Vitamin B6 metabolism	0.0010512	2.33e-06	4.17e-07	3.7e-05	8.21585e-13	1.95862e-17	0.0415756	1.12146e-05
