# Supplementary material for: Single-cell transcriptomic analysis identifies downregulated phosphodiesterase 8B as a novel oncogene in IDH-mutant glioma
Source: Front Immunol. 2024 Jun 26;15:1427200. doi: 10.3389/fimmu.2024.1427200 (PMC11233524; doi:10.3389/fimmu.2024.1427200)
Supplement: Supplementary Table 4 — Prognostic 48 significant pathways. [file Table_4.xlsx]

## Sheet: Sheet1
Pathway	TCGA		CGGA
ID	pvalue	HR (95%CI)	pvalue	HR (95%CI)
Glycolysis_slash_Gluconeogenesis	3.408e-08	2 (1.6-2.6)	0.00436	1.5 (1.1-1.9)
Citrate_cycle__TCA_cycle_	0.0007996	0.65 (0.51-0.84)	0.01952	0.73 (0.56-0.95)
Pentose_phosphate_pathway	2.098e-14	2.6 (2-3.3)	8.228e-07	1.9 (1.5-2.6)
Pentose_and_glucuronate_interconversions	2.625e-06	1.8 (1.4-2.4)	3.094e-05	1.8 (1.3-2.3)
Fructose_and_mannose_metabolism	0.0001495	1.6 (1.2-2)	2.313e-05	1.8 (1.4-2.3)
Galactose_metabolism	0	3.8 (2.9-4.9)	3.797e-14	2.8 (2.1-3.7)
Starch_and_sucrose_metabolism	0	2.9 (2.3-3.8)	1.309e-09	2.3 (1.8-3.1)
Amino_sugar_and_nucleotide_sugar_metabolism	0	4.3 (3.3-5.5)	0	3.6 (2.7-4.8)
Pyruvate_metabolism	1.553e-10	0.44 (0.34-0.57)	1.723e-08	0.46 (0.35-0.61)
Glyoxylate_and_dicarboxylate_metabolism	5.482e-13	0.41 (0.32-0.52)	2.757e-08	0.47 (0.36-0.62)
Propanoate_metabolism	0	0.33 (0.26-0.43)	0	0.31 (0.24-0.42)
Butanoate_metabolism	0	0.31 (0.24-0.4)	1.11e-16	0.32 (0.24-0.42)
Inositol_phosphate_metabolism	0	0.32 (0.25-0.41)	9.765e-05	0.59 (0.45-0.77)
Nitrogen_metabolism	0.0006756	1.5 (1.2-1.9)	0.02399	0.74 (0.56-0.96)
Fatty_acid_biosynthesis	1.236e-12	0.4 (0.31-0.52)	2.108e-09	0.44 (0.33-0.58)
Fatty_acid_degradation	3.844e-10	0.46 (0.36-0.59)	0.003001	0.67 (0.51-0.87)
Synthesis_and_degradation_of_ketone_bodies	1.437e-13	0.39 (0.3-0.5)	5.494e-10	0.43 (0.32-0.56)
Glycerolipid_metabolism	5.298e-11	0.45 (0.36-0.58)	3.46e-05	0.57 (0.44-0.75)
Glycerophospholipid_metabolism	0.003073	0.69 (0.54-0.88)	0.0005912	0.63 (0.48-0.82)
Biosynthesis_of_unsaturated_fatty_acids	2.195e-10	0.44 (0.34-0.57)	2.792e-08	0.46 (0.35-0.61)
Purine_metabolism	1.15e-12	2.4 (1.9-3)	1.246e-13	2.7 (2.1-3.6)
Pyrimidine_metabolism	5.551e-16	2.7 (2.1-3.5)	0	3.2 (2.4-4.2)
Alanine__aspartate_and_glutamate_metabolism	9.945e-12	0.42 (0.32-0.54)	1.098e-06	0.51 (0.39-0.67)
Cysteine_and_methionine_metabolism	4.723e-07	1.8 (1.5-2.4)	0.0005581	1.6 (1.2-2.1)
Valine__leucine_and_isoleucine_degradation	5.535e-10	0.46 (0.36-0.59)	1.146e-05	0.55 (0.42-0.72)
Arginine_biosynthesis	0.0002657	0.63 (0.5-0.81)	5.247e-11	0.41 (0.31-0.54)
Phenylalanine_metabolism	1.908e-09	2.1 (1.6-2.7)	0.04105	1.3 (1-1.7)
beta_Alanine_metabolism	6.153e-10	0.46 (0.36-0.59)	0.001164	0.64 (0.49-0.84)
Taurine_and_hypotaurine_metabolism	1.807e-08	0.5 (0.39-0.64)	5.757e-05	0.58 (0.45-0.76)
Selenocompound_metabolism	0.001225	0.67 (0.52-0.86)	0.003919	1.5 (1.1-1.9)
Glutathione_metabolism	0	3.9 (3-5.1)	5.551e-16	3 (2.3-4)
N_Glycan_biosynthesis	0	4.3 (3.3-5.5)	0	4.1 (3-5.4)
Other_types_of_O_glycan_biosynthesis	8.517e-11	2.3 (1.8-2.9)	0	3.7 (2.8-5)
Glycosaminoglycan_biosynthesis___chondroitin_sulfate_slash_dermatan_sulfate	9.661e-05	1.6 (1.3-2.1)	6.45e-07	2 (1.5-2.6)
Glycosaminoglycan_biosynthesis___heparan_sulfate_slash_heparin	0.0001378	1.6 (1.3-2)	6.122e-05	1.7 (1.3-2.3)
Glycosaminoglycan_biosynthesis___keratan_sulfate	0	3.8 (2.9-4.9)	5.877e-08	2.1 (1.6-2.7)
Glycosaminoglycan_degradation	0	5 (3.8-6.5)	1.669e-12	2.6 (2-3.4)
Glycosylphosphatidylinositol__GPI__anchor_biosynthesis	2.165e-14	2.6 (2-3.3)	5.737e-09	2.2 (1.7-2.9)
Glycosphingolipid_biosynthesis___globo_and_isoglobo_series	1.395e-12	2.4 (1.9-3.2)	1.185e-09	2.3 (1.7-3)
Other_glycan_degradation	5.551e-16	2.7 (2.1-3.5)	1.579e-07	2 (1.6-2.7)
Riboflavin_metabolism	0	4.8 (3.7-6.2)	9.359e-14	2.7 (2.1-3.6)
Vitamin_B6_metabolism	3.766e-05	0.6 (0.47-0.77)	2.133e-07	0.5 (0.38-0.65)
Pantothenate_and_CoA_biosynthesis	0	3 (2.3-3.9)	2.779e-06	1.9 (1.4-2.5)
Folate_biosynthesis	0.003143	1.4 (1.1-1.8)	0.0418	0.76 (0.58-0.99)
Ubiquinone_and_other_terpenoid_quinone_biosynthesis	0	3.2 (2.5-4.1)	2.218e-06	1.9 (1.4-2.5)
Terpenoid_backbone_biosynthesis	2.22e-15	0.37 (0.29-0.48)	0.03463	0.75 (0.57-0.98)
Neomycin__kanamycin_and_gentamicin_biosynthesis	3.83e-12	2.3 (1.8-3)	1.035e-08	2.2 (1.7-2.8)
Drug_metabolism___other_enzymes	2.772e-12	2.4 (1.8-3)	1.319e-08	2.2 (1.6-2.8)
