# Supplementary material for: Single-cell transcriptomic analysis identifies downregulated phosphodiesterase 8B as a novel oncogene in IDH-mutant glioma
Source: Front Immunol. 2024 Jun 26;15:1427200. doi: 10.3389/fimmu.2024.1427200 (PMC11233524; doi:10.3389/fimmu.2024.1427200)
Supplement: Supplementary Table 5 — Differential expression genes (DEGs) in 10 cell types. [file Table_5.xlsx]

## Sheet: Astrocytes_diff_signific
gene	Cluster_Astrocytes_in_HG_mean	Cluster_Astrocytes_in_LG_mean	log2FC	p_val	p_val_adj	pct.1	pct.2
MTRNR2L1	4.76752	0.041068	2.46989	8.19572e-234	2.99972e-229	0.858	0.018
XIST	12.0865	0.00474463	3.70317	1.17897e-222	4.31516e-218	0.788	0.002
VIM	22.3529	0.0882733	4.42349	4.27625e-208	1.56515e-203	0.819	0.043
LDHA	4.6462	0.105837	2.35214	4.46591e-190	1.63457e-185	0.817	0.06
CRNDE	1.31106	0.029553	1.16654	5.23276e-158	1.91524e-153	0.639	0.015
NFIB	0.761787	8.41568	-2.41803	3.60781e-142	1.32049e-137	0.516	0.922
TSIX	0.844622	0.00625483	0.87433	2.13655e-138	7.81998e-134	0.545	0.006
KANSL1L	0.701442	0.0401607	0.709951	3.71261e-128	1.35885e-123	0.571	0.022
CCN1	1.08925	0.00129672	1.06112	4.70727e-126	1.72291e-121	0.487	0.001
VEGFA	9.24325	0.227229	3.0612	7.9887e-125	2.92394e-120	0.701	0.103
ZNF208	0.729074	0.00341502	0.785081	2.34589e-121	8.58621e-117	0.475	0.002
MAFB	0.134871	8.01479	-2.98977	1.55526e-120	5.69241e-116	0.048	0.774
NUPR1	1.40526	0.100861	1.12756	1.47741e-118	5.40746e-114	0.6	0.047
GNG5	2.3407	0.293645	1.36871	5.17238e-118	1.89314e-113	0.786	0.153
IGFBP5	9.15923	0.100101	3.20708	3.20433e-117	1.17282e-112	0.561	0.036
AZGP1	1.03684	0.0193562	0.998674	5.70159e-114	2.08684e-109	0.475	0.009
HS3ST1	0.678596	0.0127038	0.729043	4.38287e-112	1.60417e-107	0.451	0.004
DDX3Y	0	3.08844	-2.03155	9.17342e-111	3.35756e-106	0	0.703
RPS4Y1	0	2.73554	-1.90132	2.73512e-110	1.00108e-105	0	0.701
EMP1	2.67936	0.084109	1.76295	7.32703e-109	2.68177e-104	0.525	0.035
CSRP2	1.97283	0.0784113	1.46293	4.06413e-105	1.48751e-100	0.53	0.04
WTAP	3.1218	0.597015	1.3679	4.39559e-101	1.60883e-96	0.817	0.264
HES6	1.35773	8.87886	-2.06694	5.24547e-101	1.91989e-96	0.552	0.887
NDRG2	1.71169	8.43655	-1.79907	5.39469e-101	1.97451e-96	0.542	0.896
SLC25A25	1.13772	0.140779	0.906056	1.22772e-98	4.49358e-94	0.617	0.087
NAV2	1.87891	0.280041	1.16933	1.79127e-98	6.55622e-94	0.68	0.126
CALD1	7.71529	1.52089	1.78962	2.72541e-98	9.97526e-94	0.908	0.508
PARP14	1.29323	0.244286	0.882063	3.1425e-97	1.15019e-92	0.643	0.092
RHOC	1.06166	0.134405	0.861871	1.63646e-95	5.98962e-91	0.6	0.078
PDLIM3	1.32014	0.0555138	1.13626	5.91196e-95	2.16384e-90	0.47	0.029
PGM2L1	4.58475	0.387661	2.00884	1.44772e-94	5.29882e-90	0.708	0.194
TMSB10	8.13674	1.16526	2.07714	3.08185e-94	1.12799e-89	0.887	0.413
REST	1.46603	0.275481	0.951148	1.70893e-93	6.25484e-89	0.66	0.103
SCG3	3.00629	15.12	-2.00851	1.74323e-91	6.38041e-87	0.658	0.912
FIBIN	1.11178	0.174775	0.846075	1.60145e-90	5.86146e-86	0.607	0.092
LGALS1	1.65855	0.20965	1.13605	3.65982e-87	1.33953e-82	0.617	0.112
RPS24	8.70678	19.9195	-1.10778	1.16167e-85	4.25184e-81	0.945	0.985
TMEM167B	1.02588	0.201461	0.753761	1.75969e-85	6.44065e-81	0.634	0.108
ETV1	2.11966	0.336816	1.22259	2.23741e-85	8.18915e-81	0.672	0.145
WSB1	5.07999	12.6823	-1.17017	4.52533e-85	1.65632e-80	0.764	0.983
TSPO	0.907966	0.170234	0.705239	4.7094e-85	1.72369e-80	0.586	0.083
CHGB	0.0158176	1.98469	-1.55494	3.59612e-83	1.31622e-78	0.019	0.595
TAF13	0.73385	0.112268	0.640475	1.33139e-81	4.87301e-77	0.535	0.069
BEX1	0.568801	3.66886	-1.57341	1.07234e-80	3.92486e-76	0.323	0.77
RPS12	4.97497	12.3767	-1.16272	1.30925e-78	4.792e-74	0.848	0.954
KIAA2026	0.0200897	1.62832	-1.36545	5.2143e-78	1.90849e-73	0.017	0.571
SLC1A3	2.44722	8.53653	-1.46803	7.53001e-77	2.75606e-72	0.687	0.915
AL079343.1	0.735445	0.138332	0.608385	1.4021e-74	5.13184e-70	0.528	0.079
TSPAN7	0.459713	3.22455	-1.53311	2.25484e-74	8.25295e-70	0.417	0.747
HSPA1A	12.2176	44.3459	-1.77852	8.63569e-74	3.16075e-69	0.665	0.958
PMP2	21.628	5.77562	1.73968	1.0539e-72	3.85738e-68	0.928	0.819
MAGI3	0.793626	0.164932	0.622633	5.74617e-72	2.10315e-67	0.554	0.098
AKIRIN1	1.25069	0.30067	0.791113	6.48103e-72	2.37212e-67	0.677	0.182
MYT1L	0.00275457	1.65012	-1.40209	7.86259e-72	2.87779e-67	0.007	0.528
AC097534.2	0.751373	0.16687	0.585842	3.5625e-71	1.30391e-66	0.537	0.089
IDS	0.0779746	1.50466	-1.21629	4.99549e-71	1.8284e-66	0.036	0.563
S100B	3.25935	8.80041	-1.20221	6.31406e-71	2.31101e-66	0.742	0.925
NFIA	8.01637	2.49647	1.36665	9.20678e-71	3.36978e-66	0.863	0.663
ANXA2	0.545477	0.0252239	0.592113	2.16638e-70	7.92918e-66	0.337	0.015
AMER2	0.50496	3.62758	-1.62053	2.50974e-70	9.1859e-66	0.407	0.741
IGFBP2	2.38089	0.00411148	1.75149	1.30878e-69	4.79025e-65	0.294	0.004
RAMP1	0.237612	2.61684	-1.54717	3.02018e-69	1.10541e-64	0.246	0.671
TNR	0.440458	3.08351	-1.50328	3.0791e-69	1.12698e-64	0.27	0.707
AKNAD1	1.09313	0.2672	0.724017	5.2682e-69	1.92821e-64	0.61	0.135
SRSF11	5.26408	1.67238	1.22898	3.98362e-68	1.45804e-63	0.831	0.589
RPF1	0.946692	0.208288	0.68806	4.21825e-68	1.54392e-63	0.605	0.132
SLC16A1	2.10718	0.520254	1.03129	1.1781e-67	4.31198e-63	0.725	0.246
TXNIP	1.08519	5.23397	-1.57998	1.56664e-67	5.73407e-63	0.523	0.802
CSDE1	3.31539	0.955372	1.14205	2.75607e-67	1.00875e-62	0.863	0.425
RPS19	17.7083	7.24312	1.18241	5.01408e-67	1.8352e-62	0.981	0.898
FNBP1L	0.848957	0.148243	0.687283	8.96237e-67	3.28032e-62	0.499	0.077
FBXO32	2.73944	0.359525	1.45972	1.47711e-66	5.40638e-62	0.61	0.165
RIMS2	0.00488771	1.29475	-1.1913	1.57845e-65	5.77727e-61	0.01	0.497
SAMD4A	1.53675	0.0619927	1.2562	3.40248e-65	1.24534e-60	0.376	0.034
CREB5	2.23197	0.489039	1.11803	9.37115e-65	3.42994e-60	0.658	0.203
VCAN	2.53612	8.53769	-1.43147	1.80542e-64	6.60802e-60	0.663	0.893
CAPNS1	0.835065	0.18349	0.632784	2.83778e-64	1.03865e-59	0.564	0.118
SLC1A1	0.665419	0.0891292	0.61271	2.96081e-64	1.08369e-59	0.427	0.055
SRSF4	2.26697	0.619924	1.01203	3.35711e-64	1.22874e-59	0.764	0.306
PRDX1	1.41534	0.512333	0.675451	5.4278e-64	1.98663e-59	0.67	0.158
PDE4B	1.02871	0.263606	0.683013	1.17191e-63	4.2893e-59	0.578	0.132
ZFAND5	2.37002	6.51303	-1.15664	2.43399e-63	8.90865e-59	0.737	0.888
TMED5	1.09757	0.297085	0.693447	3.24222e-63	1.18668e-58	0.639	0.178
RABAC1	1.87242	0.543077	0.896459	3.60343e-63	1.31889e-58	0.759	0.278
SPOCD1	0.695672	0	0.761857	1.41025e-62	5.16165e-58	0.253	0
SERBP1	5.45321	1.77893	1.21549	1.5452e-62	5.65558e-58	0.901	0.605
FNIP2	1.01365	0.26782	0.667463	2.44341e-62	8.94313e-58	0.593	0.141
STK17A	1.49382	0.369734	0.864462	3.10766e-62	1.13743e-57	0.646	0.184
PTPN12	2.07134	0.58403	0.955271	1.21806e-61	4.45822e-57	0.742	0.292
MIF	11.2558	2.88243	1.65844	5.91768e-61	2.16593e-56	0.933	0.737
NUCKS1	3.76799	7.91883	-0.903474	1.69519e-60	6.20457e-56	0.855	0.916
DCT	0.7031	0.0729379	0.666596	4.02886e-60	1.4746e-55	0.359	0.036
CIRBP	3.56756	8.05118	-0.986684	5.53753e-60	2.02679e-55	0.86	0.908
CYSTM1	0.714066	0.139621	0.588869	8.62741e-60	3.15772e-55	0.434	0.062
CDH11	1.14218	0.287972	0.733978	1.08777e-59	3.98135e-55	0.588	0.153
CALU	2.35754	0.688208	0.991911	1.12918e-59	4.13293e-55	0.766	0.311
GPM6B	5.69933	11.4696	-0.89633	2.48948e-59	9.11175e-55	0.858	0.972
SH3GLB1	2.35494	0.692561	0.98708	3.39158e-59	1.24135e-54	0.781	0.338
FXYD6	1.78782	4.94902	-1.09351	3.60095e-59	1.31798e-54	0.708	0.854
AC004540.2	0	1.12629	-1.08834	3.6644e-59	1.34121e-54	0	0.452
WLS	1.76712	0.443822	0.938494	4.15228e-59	1.51978e-54	0.653	0.196
NRXN1	1.14729	4.31286	-1.30697	5.22187e-59	1.91126e-54	0.52	0.802
FLNA	1.1852	0.303639	0.745219	2.1432e-58	7.84433e-54	0.622	0.162
CAP1	1.15343	0.343763	0.680358	2.20419e-58	8.06755e-54	0.66	0.194
CEBPG	1.22743	0.254535	0.828224	2.37403e-58	8.68919e-54	0.581	0.144
NFIC	1.84977	0.595914	0.836461	6.90959e-58	2.52898e-53	0.749	0.271
AKAP12	1.83287	0.236995	1.19543	1.01542e-57	3.71655e-53	0.508	0.11
RPL12	5.14744	10.5057	-0.90429	3.03745e-57	1.11174e-52	0.887	0.937
YBX3	0.05636	2.0126	-1.51191	3.43426e-57	1.25697e-52	0.053	0.495
DDR2	1.3936	0.0785021	1.15015	5.3883e-57	1.97217e-52	0.359	0.039
PLOD2	1.20925	0.134591	0.961382	6.88753e-57	2.52091e-52	0.417	0.068
IFI16	2.65628	0.8126	1.01232	6.89459e-57	2.52349e-52	0.759	0.332
ERO1A	0.922984	0.133067	0.763113	1.7298e-56	6.33125e-52	0.455	0.082
UBB	7.06216	16.4209	-1.11158	2.07218e-56	7.5844e-52	0.904	0.955
NOVA1	12.8138	4.35459	1.36726	2.08515e-56	7.63184e-52	0.887	0.801
CNN3	4.4033	0.92955	1.48558	2.19368e-56	8.0291e-52	0.798	0.373
GBP2	0.685889	0.00337999	0.748641	3.37879e-56	1.23667e-51	0.236	0.002
GADD45G	0.699161	7.17619	-2.26661	1.97205e-55	7.21792e-51	0.373	0.687
ISCA1	1.28243	0.427643	0.676934	2.40641e-55	8.80771e-51	0.684	0.222
TMEM67	1.08868	0.322043	0.659822	8.32445e-55	3.04683e-50	0.59	0.158
TNC	0.904179	0.177405	0.693559	1.4685e-54	5.37485e-50	0.451	0.087
AC010359.3	0.699443	0.125304	0.594747	2.61889e-54	9.5854e-50	0.446	0.085
RHOQ	1.06998	0.314239	0.655392	2.92651e-54	1.07113e-49	0.602	0.169
MSTN	1.4432	0.363255	0.841717	2.58202e-53	9.45044e-49	0.564	0.153
TPM4	2.24135	0.560479	1.05461	8.14039e-53	2.97946e-48	0.725	0.269
DNTTIP2	1.71567	0.578765	0.782513	1.03616e-52	3.79244e-48	0.72	0.287
FERMT2	1.15071	0.397443	0.622023	1.17841e-52	4.31309e-48	0.672	0.214
SCP2	1.28716	0.428123	0.679438	1.94514e-52	7.11939e-48	0.663	0.213
CLIC4	2.52859	0.836936	0.941788	2.20469e-52	8.06937e-48	0.783	0.368
CMPK1	1.57129	0.431819	0.844645	3.24451e-52	1.18752e-47	0.706	0.233
SH3BGRL3	2.10547	0.464787	1.08412	9.99093e-52	3.65678e-47	0.706	0.249
ACTN4	0.947577	0.284427	0.600555	1.10982e-51	4.06206e-47	0.59	0.159
UQCRFS1	0.937615	0.284582	0.592982	1.29951e-51	4.75635e-47	0.593	0.161
CEBPD	1.5106	0.291443	0.95905	3.8607e-51	1.41305e-46	0.458	0.101
CPE	1.24449	6.16227	-1.67403	5.72629e-51	2.09588e-46	0.518	0.773
YTHDF2	1.1549	0.363837	0.659947	6.57175e-51	2.40533e-46	0.643	0.21
SLC1A2	0.191344	2.14185	-1.39902	9.43055e-51	3.45167e-46	0.135	0.54
MACF1	3.97211	1.42988	1.03297	1.25248e-50	4.58419e-46	0.805	0.511
FILIP1L	0.673531	0.114234	0.586843	1.6045e-50	5.87263e-46	0.381	0.061
GNAI3	1.24423	0.443761	0.63639	3.03271e-50	1.11e-45	0.694	0.243
SNTG1	0.0539605	1.18476	-1.05166	3.34582e-50	1.2246e-45	0.072	0.473
CDC42	2.93248	1.07752	0.920579	1.13336e-49	4.14822e-45	0.812	0.466
TRIM56	1.32883	0.225477	0.926261	2.48552e-49	9.09726e-45	0.475	0.109
KLF6	4.4872	1.05108	1.41969	2.96933e-49	1.08681e-44	0.682	0.299
SNHG29	1.59133	4.1263	-0.984223	5.83407e-49	2.13533e-44	0.711	0.812
ZFP36L1	3.81271	1.07684	1.21246	1.75479e-48	6.4227e-44	0.653	0.239
DDIT4	0.683014	3.76039	-1.50003	2.71963e-48	9.95411e-44	0.412	0.687
FEM1C	1.49972	0.484027	0.75225	2.83095e-48	1.03616e-43	0.675	0.256
TMEM100	1.03753	4.28815	-1.37595	4.4023e-48	1.61129e-43	0.54	0.737
SLC6A6	0.558512	0.0164679	0.616605	6.39119e-48	2.33924e-43	0.231	0.01
SLC38A1	0.179502	1.70245	-1.19609	7.00807e-48	2.56502e-43	0.164	0.541
SMIM30	1.20355	0.410508	0.643617	7.30428e-48	2.67344e-43	0.639	0.195
ARL4C	2.48101	0.554982	1.16261	7.59661e-48	2.78044e-43	0.627	0.241
NSG2	0.0236314	0.99346	-0.961578	1.90589e-47	6.97574e-43	0.029	0.415
OLFM1	2.76409	0.653564	1.18672	9.82751e-47	3.59697e-42	0.713	0.306
LINC01602	0.000984611	1.15858	-1.10866	1.30193e-46	4.76518e-42	0.002	0.378
ITGB1	2.19842	0.712339	0.901392	1.59786e-46	5.84831e-42	0.764	0.316
PLK2	0.334905	3.2146	-1.65866	9.19132e-46	3.36412e-41	0.248	0.581
RTRAF	1.30016	0.473427	0.642561	1.14933e-45	4.20667e-41	0.687	0.248
SPTSSA	0.996777	0.31474	0.602896	1.45138e-45	5.31219e-41	0.593	0.188
RPL41	16.7448	26.1607	-0.614124	3.29539e-45	1.20615e-40	0.961	0.988
RPS23	11.4893	18.903	-0.672299	4.33043e-45	1.58498e-40	0.969	0.979
YBX1	6.39	2.72655	0.987731	4.94057e-45	1.8083e-40	0.923	0.72
ANK3	0.0649312	1.00347	-0.91174	5.27273e-45	1.92987e-40	0.022	0.396
C4orf48	1.64984	0.656462	0.677798	7.20515e-45	2.63716e-40	0.718	0.259
USP9Y	0	0.814957	-0.859936	8.30222e-45	3.0387e-40	0	0.363
GADD45B	3.85956	13.4742	-1.57459	1.12579e-44	4.12051e-40	0.631	0.807
BUD31	2.5031	0.950761	0.844595	2.07306e-44	7.58762e-40	0.778	0.411
PHYHIPL	1.39549	3.91759	-1.03763	2.94968e-44	1.07961e-39	0.6	0.798
PRPF38B	3.40116	1.18756	1.00856	7.0176e-44	2.56851e-39	0.778	0.473
STMN4	1.65775	0.487138	0.837667	8.51984e-44	3.11835e-39	0.627	0.238
SSTR2	0.0259117	1.62589	-1.3559	9.49116e-44	3.47386e-39	0.031	0.395
PSMC6	1.40118	0.579217	0.604533	1.10205e-43	4.03363e-39	0.723	0.285
POLR2J	2.01271	0.785597	0.754656	2.18201e-43	7.98638e-39	0.788	0.362
GADD45A	2.34033	0.553496	1.10447	4.2409e-43	1.55221e-38	0.6	0.222
ITPRID2	2.49923	0.837136	0.92958	5.1084e-43	1.86972e-38	0.776	0.364
DNAJC2	1.33717	0.491425	0.648073	6.25353e-43	2.28885e-38	0.68	0.247
EIF4G3	2.26018	0.858281	0.810982	6.90907e-43	2.52879e-38	0.752	0.398
SOCS4	1.8378	0.268392	1.16177	7.38473e-43	2.70289e-38	0.542	0.159
MOB1A	2.09963	0.860268	0.736586	1.28176e-42	4.69137e-38	0.764	0.37
TMEM70	1.24794	0.298887	0.79133	1.64252e-42	6.01179e-38	0.53	0.167
AGO3	1.2227	0.46982	0.596671	2.1853e-42	7.99842e-38	0.653	0.235
FAM13A	1.81064	0.716549	0.711386	3.95749e-42	1.44848e-37	0.701	0.289
CDYL	1.1932	0.460736	0.586341	4.57142e-42	1.67319e-37	0.641	0.218
CDV3	2.47929	1.04034	0.769984	6.37624e-42	2.33377e-37	0.807	0.438
BASP1	0.536393	2.21262	-1.0642	7.45015e-42	2.72683e-37	0.393	0.642
GOLGA4	7.35771	3.04904	1.04553	1.14588e-41	4.19404e-37	0.824	0.715
INA	0.00375255	0.73414	-0.788817	1.15241e-41	4.21794e-37	0.005	0.349
CCNL2	2.11495	0.832305	0.76555	1.80226e-41	6.59646e-37	0.728	0.375
APOE	13.6883	36.1068	-1.33702	6.23434e-41	2.28183e-36	0.73	0.909
CDC37L1	1.243	0.48123	0.598634	7.62196e-41	2.78971e-36	0.667	0.252
ATXN1	1.40438	0.581176	0.604666	7.82341e-41	2.86345e-36	0.677	0.267
SEZ6L	0.182005	1.32804	-0.977879	1.06705e-40	3.90551e-36	0.108	0.471
LIMA1	2.14167	0.758952	0.836815	2.26169e-40	8.27801e-36	0.718	0.329
PTPRD	0.0242785	0.927276	-0.911956	2.28207e-40	8.35262e-36	0.007	0.346
GRAMD2B	0.663703	2.58279	-1.10669	2.59312e-40	9.49107e-36	0.477	0.675
GEM	1.42233	0.278044	0.922461	6.55424e-40	2.39892e-35	0.429	0.115
ALDOC	1.4604	4.75356	-1.22556	1.02152e-39	3.73886e-35	0.581	0.744
LUZP2	1.68528	4.18654	-0.949701	1.05178e-39	3.84963e-35	0.571	0.775
MALAT1	688.449	1059.26	-0.620902	1.10242e-39	4.03495e-35	1	1
IER2	5.67487	17.2721	-1.45283	1.29819e-39	4.75151e-35	0.737	0.862
SCRG1	3.85042	1.65469	0.869564	1.55822e-39	5.70324e-35	0.831	0.505
PTP4A2	2.48172	0.872514	0.894825	2.03739e-39	7.45705e-35	0.776	0.385
UBE2H	2.39835	0.947455	0.803244	3.23106e-39	1.1826e-34	0.783	0.422
UTY	0	0.683029	-0.75106	6.69869e-39	2.45179e-34	0	0.323
RPS2	15.2424	7.48499	0.936779	1.16971e-38	4.28124e-34	0.973	0.916
GNB2	1.97256	0.803017	0.721293	1.53848e-38	5.63099e-34	0.769	0.38
CSF1	0.771514	0.130197	0.648408	2.40399e-38	8.79886e-34	0.342	0.071
ENO1	4.78694	1.17469	1.41199	2.55848e-38	9.3643e-34	0.79	0.469
MIER1	1.32949	0.497442	0.637515	9.59663e-38	3.51246e-33	0.653	0.265
ANXA1	0.531848	0.00303305	0.610904	1.30888e-37	4.79063e-33	0.161	0.002
SNAP25	0.00276528	0.636544	-0.706669	1.53638e-37	5.62331e-33	0.007	0.323
PEA15	2.20849	5.21811	-0.954583	1.57812e-37	5.77607e-33	0.752	0.83
PSMD8	1.45159	0.566025	0.646608	1.76389e-37	6.456e-33	0.696	0.287
DGKG	1.10727	0.376217	0.614667	2.17244e-37	7.95134e-33	0.533	0.183
CDKN1C	0.0716585	1.30019	-1.10191	3.06896e-37	1.12327e-32	0.053	0.381
ITPR2	0.200471	1.34635	-0.966819	3.94453e-37	1.44374e-32	0.142	0.466
AC004540.1	0	0.688796	-0.755995	4.27475e-37	1.5646e-32	0	0.311
SEZ6L2	0.0297916	0.682595	-0.708336	4.68076e-37	1.71321e-32	0.029	0.352
ACTB	19.6126	11.3436	0.739762	4.88979e-37	1.78971e-32	0.949	0.958
SAT1	1.64382	5.37541	-1.26989	4.89687e-37	1.7923e-32	0.595	0.761
FAM162A	2.45995	0.634293	1.08208	1.11865e-36	4.09437e-32	0.675	0.301
USP11	0.598098	2.11689	-0.963752	1.74564e-36	6.38921e-32	0.494	0.656
ARHGAP21	4.80731	2.1777	0.869888	2.17743e-36	7.96961e-32	0.841	0.642
DDX17	4.98579	8.65243	-0.689349	2.377e-36	8.70005e-32	0.853	0.96
GNB1	1.47853	0.647837	0.588912	3.22588e-36	1.18071e-31	0.716	0.315
GABRB3	0.0167867	0.704781	-0.745569	3.88305e-36	1.42124e-31	0.027	0.339
SCN1A	2.59434	0.769409	1.02246	4.17461e-36	1.52795e-31	0.639	0.321
KLF2	3.15946	0.890778	1.13742	6.64259e-36	2.43125e-31	0.619	0.277
PNRC1	6.71641	3.35184	0.826304	7.23198e-36	2.64698e-31	0.863	0.751
SRRM1	3.57033	1.66853	0.776251	7.40675e-36	2.71095e-31	0.812	0.576
GPSM2	2.23005	0.905425	0.761444	8.76509e-36	3.20811e-31	0.742	0.368
ZNF326	1.79838	0.708006	0.71228	1.3914e-35	5.09267e-31	0.73	0.334
ERBIN	2.0882	0.708799	0.853785	1.40658e-35	5.14824e-31	0.711	0.317
SNHG14	3.61025	6.33499	-0.669952	1.95939e-35	7.17156e-31	0.764	0.9
HIST1H4C	3.4588	6.64035	-0.776984	3.00256e-35	1.09897e-30	0.836	0.886
RPL3	13.2979	21.2959	-0.640977	4.07018e-35	1.48973e-30	0.966	0.979
HNRNPK	7.86303	4.78918	0.614441	8.98794e-35	3.28968e-30	0.896	0.863
TCIM	0.962585	0.232429	0.671251	1.11399e-34	4.0773e-30	0.32	0.065
MAFF	2.12586	0.656893	0.915775	2.17519e-34	7.96142e-30	0.598	0.267
NKAIN3	0.105781	1.27988	-1.04389	2.3565e-34	8.62504e-30	0.075	0.384
ANXA5	2.30191	0.963998	0.749508	2.66464e-34	9.75284e-30	0.766	0.382
SOD2	4.52005	1.66916	1.04829	4.67941e-34	1.71271e-29	0.79	0.488
CCDC144A	1.06205	3.26596	-1.04879	4.76666e-34	1.74465e-29	0.564	0.708
SSPN	0	0.657708	-0.72919	5.5842e-34	2.04387e-29	0	0.288
RPL7	8.45709	13.2567	-0.592171	6.24492e-34	2.2857e-29	0.952	0.955
CAPZB	1.49948	0.610657	0.633978	6.44611e-34	2.35934e-29	0.704	0.313
PDCD5	1.21852	0.467397	0.596339	8.71141e-34	3.18846e-29	0.627	0.24
LIFR	1.69864	3.80758	-0.833077	9.34001e-34	3.41854e-29	0.648	0.799
MYO16	0.0320683	0.828032	-0.824753	1.01785e-33	3.72544e-29	0.063	0.361
DDX5	12.1235	19.9216	-0.672835	1.85112e-33	6.77527e-29	0.894	0.981
HP1BP3	3.17204	1.59893	0.682836	2.17228e-33	7.95077e-29	0.827	0.569
PNN	5.80725	2.43464	0.986913	2.25201e-33	8.24258e-29	0.836	0.662
RPL11	16.6347	8.81963	0.844677	2.76657e-33	1.01259e-28	0.976	0.927
SERPINE2	1.53735	3.5538	-0.843749	8.47199e-33	3.10083e-28	0.547	0.746
MIDN	2.04221	0.922146	0.6624	1.05544e-32	3.86303e-28	0.706	0.375
PDAP1	2.6236	1.19378	0.724007	2.03861e-32	7.46151e-28	0.829	0.502
FAM155A	0.00423128	0.547237	-0.623603	2.653e-32	9.71026e-28	0.005	0.283
COPB2	1.29196	0.522338	0.590294	4.32425e-32	1.58272e-27	0.66	0.276
SCN3B	0.0569622	1.04603	-0.952901	4.85944e-32	1.7786e-27	0.111	0.396
LMO4	3.24803	1.29406	0.888887	5.05975e-32	1.85192e-27	0.795	0.491
SCG2	0.539292	2.49163	-1.18163	5.29142e-32	1.93671e-27	0.231	0.525
ZNF483	0.126869	1.10257	-0.899836	5.66076e-32	2.0719e-27	0.171	0.449
SYT14	0.00658828	0.595323	-0.664375	6.55772e-32	2.40019e-27	0.005	0.281
MLLT3	0.0107622	0.591856	-0.655266	7.32786e-32	2.68207e-27	0.005	0.282
LINC00662	1.91811	0.773327	0.718575	7.6897e-32	2.81451e-27	0.67	0.342
HEY1	2.15958	4.68084	-0.846369	8.63067e-32	3.15891e-27	0.634	0.806
SRSF10	2.19523	1.06703	0.628359	9.7948e-32	3.585e-27	0.757	0.454
RAP2A	1.95476	0.86018	0.6676	1.00136e-31	3.66507e-27	0.728	0.374
CADPS	0.172155	1.16796	-0.887174	1.08997e-31	3.9894e-27	0.092	0.399
ZNHIT1	2.93994	1.33839	0.752658	1.3338e-31	4.88183e-27	0.841	0.513
ZNF655	1.57892	0.709332	0.593335	1.65517e-31	6.05808e-27	0.692	0.35
KLHL9	0.0023506	0.523623	-0.604119	1.92292e-31	7.0381e-27	0.005	0.276
RBBP7	0.571741	2.00001	-0.932604	2.32973e-31	8.52705e-27	0.508	0.635
LMO3	0	0.575067	-0.655413	2.3904e-31	8.74909e-27	0	0.269
PURA	1.4086	2.65598	-0.602063	4.30717e-31	1.57647e-26	0.607	0.719
UHRF2	0.0285811	0.614515	-0.650445	5.30631e-31	1.94216e-26	0.024	0.304
OLIG1	0.781595	2.43751	-0.948192	7.70682e-31	2.82077e-26	0.373	0.614
RFX3	0.0491029	0.799605	-0.778524	8.99244e-31	3.29132e-26	0.072	0.355
TRAK2	2.83061	0.32125	1.53567	1.00217e-30	3.66806e-26	0.511	0.174
SRRM4	0.00133757	0.505001	-0.587836	1.29406e-30	4.73639e-26	0.002	0.267
MAP4	5.15099	1.07355	1.56872	1.30226e-30	4.76641e-26	0.8	0.458
ADCYAP1R1	0.107282	1.18054	-0.977661	3.87193e-30	1.41716e-25	0.082	0.369
ZFAS1	3.35057	6.39139	-0.76464	4.09336e-30	1.49821e-25	0.819	0.855
DNAJB1	13.7199	26.8578	-0.920315	4.55382e-30	1.66674e-25	0.781	0.935
EIF1AY	0	0.507399	-0.592061	4.65248e-30	1.70286e-25	0	0.259
THRA	1.46484	3.08541	-0.728985	5.40408e-30	1.97795e-25	0.689	0.767
GRIA4	1.11432	2.64953	-0.787521	5.77212e-30	2.11265e-25	0.595	0.723
GNAI2	2.35614	1.18106	0.621772	5.84275e-30	2.1385e-25	0.788	0.459
SYF2	2.88078	1.07672	0.902043	7.43705e-30	2.72204e-25	0.802	0.448
HBP1	2.21874	1.00893	0.680074	8.89823e-30	3.25684e-25	0.735	0.43
VMP1	1.5364	0.433883	0.822855	1.21694e-29	4.45411e-25	0.542	0.222
FRRS1L	0.00303249	0.519074	-0.598823	1.30101e-29	4.76182e-25	0.005	0.263
CSRNP3	0.706998	2.38166	-0.986268	1.5158e-29	5.54798e-25	0.467	0.628
PSAT1	1.4678	0.43391	0.783269	1.73549e-29	6.35205e-25	0.513	0.2
HNRNPR	3.15235	1.52451	0.717922	2.88728e-29	1.05677e-24	0.817	0.556
MYO10	2.58375	4.76148	-0.684967	4.732e-29	1.73196e-24	0.742	0.83
FAM133B	3.70784	7.83562	-0.908267	5.88237e-29	2.15301e-24	0.8	0.863
CAPZA2	2.27026	1.13605	0.614463	6.81456e-29	2.4942e-24	0.793	0.454
GAS5	1.36445	3.33966	-0.876074	1.0791e-28	3.94961e-24	0.696	0.735
LINC00689	0.778827	2.31467	-0.89794	1.5268e-28	5.58824e-24	0.388	0.608
SMOC1	0.642871	1.90835	-0.823982	1.56681e-28	5.73468e-24	0.361	0.596
TUBB	3.05253	1.37237	0.772496	2.54996e-28	9.33312e-24	0.807	0.491
SOX2	9.23128	4.98695	0.773095	3.0019e-28	1.09872e-23	0.841	0.83
MAP1A	2.29248	0.939952	0.763154	3.08842e-28	1.13039e-23	0.733	0.394
FAM13C	0.147385	1.11508	-0.882364	3.65485e-28	1.33771e-23	0.176	0.434
RPS16	11.7322	6.36475	0.789772	7.01071e-28	2.56599e-23	0.959	0.87
PRCP	2.12179	1.0189	0.628803	8.76458e-28	3.20792e-23	0.737	0.409
RASD1	0.728478	2.68525	-1.09226	1.1397e-27	4.17141e-23	0.306	0.562
PLP1	3.10418	5.5172	-0.667159	2.00265e-27	7.32989e-23	0.66	0.841
WDR60	3.02044	1.44917	0.715062	2.02608e-27	7.41567e-23	0.771	0.524
MPP6	0	0.534734	-0.617989	2.08404e-27	7.62779e-23	0	0.238
ANK2	2.14173	1.06534	0.60518	2.55828e-27	9.36356e-23	0.723	0.386
SNHG7	0.594296	1.81941	-0.822474	3.08671e-27	1.12977e-22	0.465	0.6
LRIG1	4.63402	2.16046	0.834031	9.55044e-27	3.49556e-22	0.773	0.551
MPC1	0.24223	1.06555	-0.73359	1.11049e-26	4.06452e-22	0.224	0.471
CRTAP	1.52675	0.391448	0.860696	1.38291e-26	5.0616e-22	0.535	0.204
NDUFS5	2.20686	0.976442	0.698254	1.44546e-26	5.29052e-22	0.764	0.432
PLCG2	38.1798	23.1902	0.695684	1.46119e-26	5.34809e-22	0.976	0.997
PGK1	3.71693	0.864643	1.33895	2.69126e-26	9.8503e-22	0.692	0.387
MAP1B	15.5683	5.50284	1.34928	3.24168e-26	1.18649e-21	0.933	0.815
SLITRK5	0.0458035	0.759303	-0.750392	3.98621e-26	1.45899e-21	0.067	0.317
SLC3A2	3.10947	1.53883	0.694787	4.26246e-26	1.5601e-21	0.769	0.519
AL499604.1	0.2473	1.61967	-1.07058	4.49627e-26	1.64568e-21	0.272	0.487
SRPK2	2.2649	1.13499	0.61281	6.14933e-26	2.25071e-21	0.79	0.459
RTN1	0.144362	0.909563	-0.738699	7.79257e-26	2.85216e-21	0.157	0.408
OGFRL1	1.06823	3.10948	-0.99056	8.32391e-26	3.04663e-21	0.545	0.644
CD44	0.992525	0.123888	0.8261	8.4291e-26	3.08514e-21	0.255	0.062
RPS3	7.24781	11.5288	-0.603164	1.2358e-25	4.52314e-21	0.896	0.925
TFDP2	1.71751	0.796745	0.596901	1.41799e-25	5.18997e-21	0.708	0.355
KTN1	4.06068	1.51946	1.00622	2.36916e-25	8.67138e-21	0.836	0.543
ZKSCAN1	2.62963	1.4033	0.594804	2.41483e-25	8.83852e-21	0.795	0.519
H2AFZ	4.294	2.2661	0.696789	2.45829e-25	8.99757e-21	0.858	0.647
MIR7-3HG	0	0.585207	-0.664671	2.57511e-25	9.42515e-21	0	0.222
MT-CO1	198.032	120.165	0.716031	3.08269e-25	1.1283e-20	1	1
AC239799.2	0.00898079	0.813627	-0.845979	3.25162e-25	1.19013e-20	0.019	0.25
SLC44A1	2.83905	1.4343	0.657244	4.72403e-25	1.72904e-20	0.802	0.519
UNC80	0.518381	1.61216	-0.782707	4.75241e-25	1.73943e-20	0.33	0.541
PCDH9	0.851291	3.29712	-1.21484	5.54871e-25	2.03089e-20	0.429	0.604
SNHG8	1.07752	2.75316	-0.853245	7.93632e-25	2.90477e-20	0.602	0.685
ADM	0.8372	0.188601	0.628244	8.68933e-25	3.18038e-20	0.296	0.082
PCDH7	0.0452035	0.588442	-0.603828	1.19986e-24	4.39161e-20	0.041	0.28
SLC22A17	0.941757	2.18402	-0.713484	1.21758e-24	4.45645e-20	0.595	0.678
N4BP2L2	1.74169	3.43171	-0.692798	1.30437e-24	4.77413e-20	0.728	0.797
NASP	3.52756	1.8756	0.654868	1.89977e-24	6.95336e-20	0.802	0.592
SEM1	2.89644	1.40899	0.693729	2.45234e-24	8.97579e-20	0.846	0.559
DNAJC8	2.35416	0.963133	0.772795	3.37032e-24	1.23357e-19	0.757	0.412
PNPLA8	3.5072	1.96153	0.605885	6.19388e-24	2.26702e-19	0.79	0.599
RBM3	0.935141	2.33341	-0.78456	6.39583e-24	2.34094e-19	0.612	0.659
AC068587.4	1.58414	3.51249	-0.804238	6.97005e-24	2.55111e-19	0.525	0.725
ATP1B2	1.12521	2.84175	-0.854156	7.29298e-24	2.6693e-19	0.537	0.678
PHACTR1	0.0347736	0.627666	-0.653489	7.44596e-24	2.7253e-19	0.055	0.287
DCTN3	0.252953	1.15146	-0.779983	9.13048e-24	3.34185e-19	0.301	0.49
CDO1	0.0346179	0.662602	-0.684345	9.65017e-24	3.53206e-19	0.06	0.291
KIF1B	3.54618	1.75731	0.721396	1.13093e-23	4.1393e-19	0.776	0.565
PEG10	2.70699	5.21417	-0.745312	1.29163e-23	4.72749e-19	0.612	0.76
RTN4	10.8003	6.66108	0.623206	1.30615e-23	4.78062e-19	0.911	0.873
PCSK1N	0.760256	2.13333	-0.831911	1.32502e-23	4.84969e-19	0.484	0.619
LRRC8A	0.445376	1.71944	-0.911866	1.36101e-23	4.98145e-19	0.414	0.563
GAP43	5.40378	0.489177	2.10441	1.79898e-23	6.58444e-19	0.477	0.25
MXI1	1.40328	2.91914	-0.705531	2.08917e-23	7.64658e-19	0.655	0.74
NRARP	0.170286	1.30735	-0.979374	2.09078e-23	7.65247e-19	0.173	0.402
HIP1R	0.195341	1.08565	-0.803075	2.31281e-23	8.46511e-19	0.229	0.439
ZBTB16	2.63311	4.51549	-0.602284	2.67914e-23	9.80591e-19	0.658	0.832
ANKRD11	4.00706	2.05985	0.710503	2.91256e-23	1.06603e-18	0.766	0.632
LRRTM4	0.0897553	0.690822	-0.63372	2.94396e-23	1.07752e-18	0.104	0.335
FAM110B	0.464974	1.50472	-0.773774	3.10536e-23	1.13659e-18	0.388	0.548
MT2A	24.398	7.49957	1.57926	3.67246e-23	1.34416e-18	0.918	0.795
SMARCA5	3.60415	2.02503	0.605984	4.6369e-23	1.69715e-18	0.841	0.635
NUDT3	1.78793	0.550947	0.846046	4.65033e-23	1.70207e-18	0.612	0.272
TSPYL2	1.98145	4.10438	-0.775723	5.42585e-23	1.98591e-18	0.696	0.755
DEK	3.41206	1.74296	0.685721	5.77234e-23	2.11273e-18	0.822	0.582
ZFYVE16	1.9767	3.59076	-0.625017	7.83295e-23	2.86694e-18	0.73	0.801
AL355075.4	0.293666	1.80939	-1.11879	1.05763e-22	3.87103e-18	0.246	0.446
HSPH1	4.81577	12.4946	-1.21433	1.21417e-22	4.44397e-18	0.742	0.798
NDUFA5	3.05891	1.69104	0.592927	1.22851e-22	4.49648e-18	0.86	0.575
ABAT	0.529706	1.59022	-0.759821	1.42918e-22	5.23093e-18	0.359	0.539
DNAJB4	2.23491	1.12238	0.60804	1.53944e-22	5.63452e-18	0.672	0.383
TMA7	4.04544	2.1773	0.667179	1.60419e-22	5.87148e-18	0.889	0.685
CMBL	0.181933	0.952154	-0.723918	2.35129e-22	8.60596e-18	0.202	0.416
DLL1	0.113095	0.880061	-0.756203	6.64175e-22	2.43095e-17	0.104	0.329
IL17D	0.385037	1.50635	-0.855665	7.17862e-22	2.62745e-17	0.337	0.504
MYH7	0.0569988	0.586058	-0.585472	9.10149e-22	3.33124e-17	0.082	0.304
NR2F1	2.13583	4.46079	-0.800263	1.55982e-21	5.70909e-17	0.672	0.749
ANKRD12	3.98061	2.22004	0.629241	1.76663e-21	6.46603e-17	0.798	0.624
PPP1R14B	2.01359	1.00738	0.586174	2.048e-21	7.49588e-17	0.73	0.404
ARPP21	0.663926	1.78806	-0.744672	2.09412e-21	7.6647e-17	0.484	0.598
COMMD6	3.76084	1.6124	0.86584	2.2713e-21	8.31319e-17	0.8	0.564
CENPB	1.02899	0.223393	0.729877	2.28559e-21	8.36548e-17	0.376	0.13
ATP5ME	4.34087	2.32352	0.684362	2.35205e-21	8.60874e-17	0.889	0.661
SEPTIN11	1.30799	0.531888	0.591324	2.89146e-21	1.0583e-16	0.549	0.235
SCN3A	6.02671	2.43989	1.03049	3.2373e-21	1.18488e-16	0.781	0.688
COX6B1	2.12685	1.05707	0.604121	3.72459e-21	1.36324e-16	0.778	0.457
CCN2	0.142789	1.15092	-0.912397	4.79648e-21	1.75556e-16	0.13	0.351
OST4	2.38276	1.15138	0.652937	5.3658e-21	1.96394e-16	0.778	0.467
AFDN	0.384953	1.43178	-0.812174	5.85533e-21	2.14311e-16	0.373	0.518
EGR3	0.123182	1.1909	-0.963932	6.0393e-21	2.21044e-16	0.123	0.34
PLEKHA5	0.0883889	0.7978	-0.724039	6.07553e-21	2.2237e-16	0.12	0.335
GCLC	0.42584	1.71681	-0.930104	6.21146e-21	2.27346e-16	0.407	0.534
SARS	1.90926	0.901356	0.613622	6.3317e-21	2.31746e-16	0.73	0.416
HSPA1B	4.29456	8.85995	-0.89707	6.59936e-21	2.41543e-16	0.634	0.757
MTPN	3.74246	2.10456	0.611248	7.39378e-21	2.7062e-16	0.858	0.645
PTPRE	0.287044	1.79779	-1.12023	1.63751e-20	5.99344e-16	0.231	0.433
KLRC2	0.0845167	0.80226	-0.732755	1.70238e-20	6.23087e-16	0.142	0.348
ZDHHC21	0.337693	1.3329	-0.802378	1.9958e-20	7.30482e-16	0.357	0.502
KIF5B	3.36932	1.76973	0.657665	2.36382e-20	8.65182e-16	0.824	0.6
MAGI1	0.21164	1.02027	-0.737586	3.16753e-20	1.15935e-15	0.234	0.426
DNAJC15	1.26195	0.473848	0.617981	3.24913e-20	1.18922e-15	0.54	0.233
MTRNR2L12	8.5316	3.30723	1.14596	3.39248e-20	1.24168e-15	0.908	0.752
DYNC1LI2	7.28507	1.77826	1.57633	3.81361e-20	1.39582e-15	0.817	0.599
TUBB2B	5.30211	2.68426	0.774459	4.47679e-20	1.63855e-15	0.822	0.655
MT-CO2	146.878	97.0772	0.592415	5.24324e-20	1.91908e-15	0.998	1
SERF2	6.16877	3.1097	0.802691	8.49301e-20	3.10853e-15	0.899	0.753
PDZRN4	0.0335743	0.558902	-0.592888	1.0286e-19	3.76477e-15	0.046	0.244
PARK7	2.63801	1.40195	0.598942	1.04659e-19	3.83064e-15	0.798	0.525
JUNB	7.83597	13.1225	-0.676535	1.57541e-19	5.76617e-15	0.706	0.851
CADM1	0.252246	1.08252	-0.733812	3.08383e-19	1.12871e-14	0.267	0.442
ATP5MF	2.4021	1.18436	0.639215	3.89988e-19	1.42739e-14	0.771	0.487
EGR1	15.8475	28.4078	-0.803662	4.03709e-19	1.47762e-14	0.781	0.915
RSRP1	3.31201	1.71582	0.666972	5.34083e-19	1.9548e-14	0.737	0.564
MAT2A	1.92281	3.54263	-0.636173	5.63003e-19	2.06065e-14	0.711	0.774
TLE4	0.440582	1.70012	-0.906374	6.9527e-19	2.54476e-14	0.395	0.521
ARL6IP1	4.17552	6.81724	-0.594956	9.6672e-19	3.53829e-14	0.822	0.862
ZFPM2	0.186684	0.903225	-0.68151	1.29012e-18	4.72196e-14	0.205	0.395
DNER	0.966402	2.2895	-0.742309	1.52495e-18	5.58148e-14	0.559	0.642
AL627171.2	10.8329	5.83189	0.792446	1.72365e-18	6.30874e-14	0.947	0.886
IER5	0.445365	1.85119	-0.980131	1.81552e-18	6.64497e-14	0.398	0.522
UQCRH	2.66957	1.26765	0.694411	2.7034e-18	9.8947e-14	0.776	0.504
HMGN2	1.34905	2.57095	-0.604233	2.71205e-18	9.92636e-14	0.643	0.667
CITED2	0.271528	1.46222	-0.953397	3.35208e-18	1.2269e-13	0.275	0.439
ATP6V1F	2.00314	0.963239	0.613234	1.01434e-17	3.7126e-13	0.74	0.43
SIRT1	0.430594	1.62214	-0.874128	2.74319e-17	1.00404e-12	0.436	0.521
HEXIM1	0.847619	2.76982	-1.02883	3.2698e-17	1.19678e-12	0.54	0.596
ATP6AP2	0.430532	1.37098	-0.72893	4.27826e-17	1.56588e-12	0.431	0.525
S100A10	1.33178	0.275466	0.870405	4.51834e-17	1.65376e-12	0.313	0.129
CXXC5	1.05744	2.32947	-0.694444	6.11028e-17	2.23642e-12	0.559	0.636
SULF2	1.96774	0.917288	0.630299	6.23502e-17	2.28208e-12	0.634	0.363
ATCAY	0.449148	1.29491	-0.663236	6.40149e-17	2.34301e-12	0.371	0.5
LRATD2	1.04155	2.23348	-0.663421	6.97841e-17	2.55417e-12	0.542	0.63
INTS6	1.5011	4.20305	-1.05679	7.27175e-17	2.66153e-12	0.667	0.672
PTPRZ1	22.5049	11.6603	0.892649	7.72286e-17	2.82664e-12	0.92	0.976
SNRNP70	1.4114	2.63672	-0.592764	8.65897e-17	3.16927e-12	0.742	0.71
AC008522.1	0.163843	0.881167	-0.692731	1.16585e-16	4.26712e-12	0.173	0.353
EIF4A1	3.37731	5.58918	-0.590053	1.28004e-16	4.68509e-12	0.841	0.812
FOXG1	0.0623574	0.674095	-0.656112	1.32679e-16	4.8562e-12	0.113	0.291
LINC00342	1.62414	3.12177	-0.651417	1.518e-16	5.55602e-12	0.627	0.713
METTL7A	0.754442	1.90397	-0.727014	1.57106e-16	5.75024e-12	0.496	0.604
SEC61G	2.29812	1.09972	0.651449	1.84197e-16	6.74181e-12	0.749	0.474
SPOCK2	0.0535031	0.582979	-0.587447	2.24453e-16	8.2152e-12	0.077	0.255
NDUFB11	0.869409	1.82605	-0.596202	2.29819e-16	8.41161e-12	0.573	0.619
IFRD1	6.2202	3.55896	0.663335	3.5885e-16	1.31343e-11	0.776	0.728
B3GAT2	0.0748472	0.730649	-0.687181	4.05263e-16	1.4833e-11	0.099	0.276
DAZAP2	1.14434	2.30357	-0.623494	6.57126e-16	2.40515e-11	0.682	0.683
SPON1	0.308525	0.979631	-0.59729	9.18098e-16	3.36033e-11	0.178	0.374
CCND1	0.994615	0.204585	0.727573	1.01253e-15	3.70595e-11	0.277	0.099
EIF2S2	3.03726	1.41969	0.738554	1.64091e-15	6.00591e-11	0.766	0.519
MYL6	4.62205	2.66885	0.615768	1.94769e-15	7.12874e-11	0.894	0.724
DUSP1	4.91913	8.93703	-0.74743	2.00473e-15	7.33753e-11	0.73	0.785
CCDC171	0.106737	0.671089	-0.594477	3.03221e-15	1.10982e-10	0.125	0.293
SECISBP2	0.377327	1.17892	-0.661742	4.74877e-15	1.7381e-10	0.354	0.473
RAB13	2.25245	0.262834	1.36486	5.59999e-15	2.04965e-10	0.306	0.119
ANP32A	1.59217	0.650244	0.651481	5.82438e-15	2.13178e-10	0.602	0.314
AC006059.1	0.10898	0.776573	-0.679864	5.91169e-15	2.16374e-10	0.159	0.321
OAZ1	3.49126	1.77441	0.694943	7.24218e-15	2.65071e-10	0.824	0.609
ID3	4.17546	1.89337	0.838938	8.21341e-15	3.00619e-10	0.651	0.46
CCSAP	0.378623	1.10941	-0.613609	8.25895e-15	3.02286e-10	0.325	0.457
ZSWIM6	0.718901	1.82913	-0.718874	8.617e-15	3.15391e-10	0.443	0.548
NR2F1-AS1	0.525267	1.37803	-0.640706	9.89109e-15	3.62024e-10	0.419	0.515
CDK2AP1	1.72089	3.29019	-0.656962	1.16066e-14	4.24812e-10	0.68	0.705
ADGRV1	0.0350222	0.762129	-0.767658	1.34674e-14	4.92921e-10	0.043	0.198
FIGN	0.248871	1.05358	-0.717518	1.54213e-14	5.64436e-10	0.253	0.399
ZNF106	2.0654	0.833025	0.741851	1.73228e-14	6.34032e-10	0.648	0.348
TPT1	29.5577	19.1078	0.603777	1.86555e-14	6.82812e-10	0.976	0.982
MAF	0.126394	0.707627	-0.600282	3.34085e-14	1.22279e-09	0.101	0.272
NEU1	0.837871	2.31725	-0.851953	3.64377e-14	1.33366e-09	0.566	0.591
IDI1	0.650344	1.80817	-0.766863	3.81172e-14	1.39513e-09	0.453	0.53
ADCY2	0.206558	0.914603	-0.666148	4.12545e-14	1.50996e-09	0.198	0.355
MAPK8	0.173215	0.897789	-0.693852	5.68174e-14	2.07957e-09	0.26	0.389
NAMPT	2.32526	1.03638	0.70746	6.47903e-14	2.37139e-09	0.646	0.405
C1QL1	4.24391	1.89529	0.856936	6.81311e-14	2.49367e-09	0.687	0.509
SOX2-OT	3.74	2.12148	0.602658	7.49889e-14	2.74467e-09	0.807	0.626
MYCBP2	0.497837	1.37686	-0.666176	7.79849e-14	2.85432e-09	0.455	0.525
PSD2	0.248322	0.883861	-0.593702	8.08703e-14	2.95993e-09	0.234	0.383
ATP5F1E	6.08609	3.64824	0.608305	9.24181e-14	3.38259e-09	0.911	0.805
CSPG5	1.20619	2.72393	-0.75527	1.06235e-13	3.88832e-09	0.455	0.604
NUFIP2	3.03338	5.38953	-0.663719	1.21723e-13	4.45517e-09	0.781	0.785
MTRNR2L8	5.91775	2.66266	0.917412	1.45396e-13	5.32164e-09	0.872	0.651
GAPDH	15.815	5.61726	1.34544	1.50679e-13	5.51499e-09	0.92	0.884
CRISPLD1	0.278251	1.08199	-0.703792	1.98097e-13	7.25056e-09	0.272	0.407
BNIP3L	3.39493	1.9142	0.59274	2.04566e-13	7.48731e-09	0.819	0.624
GABBR1	0.823017	1.89455	-0.66701	2.2595e-13	8.26998e-09	0.573	0.6
HIPK2	2.76198	0.993391	0.916265	3.76807e-13	1.37915e-08	0.682	0.412
GOLGB1	8.68212	4.89543	0.715726	5.78033e-13	2.11566e-08	0.824	0.813
ARL4D	0.269578	1.12092	-0.740341	9.76245e-13	3.57315e-08	0.26	0.394
ZEB2	4.7528	2.07078	0.905659	1.07617e-12	3.93889e-08	0.834	0.62
RND3	1.85121	0.852453	0.62214	1.68406e-12	6.16382e-08	0.52	0.308
AC009041.2	0.650408	1.82538	-0.775623	2.04772e-12	7.49485e-08	0.472	0.536
RASL10A	0.442342	1.19425	-0.605312	2.80441e-12	1.02644e-07	0.202	0.364
RGMB	0.435069	1.20415	-0.619104	3.06919e-12	1.12335e-07	0.419	0.487
LRRTM2	1.82192	3.60373	-0.706125	3.14305e-12	1.15039e-07	0.586	0.661
ENHO	0.453312	1.22018	-0.611333	3.56369e-12	1.30435e-07	0.342	0.459
MRPS21	0.708398	1.62284	-0.618486	3.97225e-12	1.45388e-07	0.586	0.576
RORB	0.43572	1.19125	-0.60998	1.25095e-11	4.57861e-07	0.352	0.453
RICTOR	0.617017	1.48531	-0.620089	1.57139e-11	5.75145e-07	0.523	0.546
CEP126	0.145153	0.735462	-0.599779	1.72707e-11	6.32124e-07	0.169	0.305
EPB41L4A-AS1	0.608331	1.42557	-0.592759	1.79712e-11	6.57763e-07	0.501	0.531
EZR	0.290585	1.13856	-0.728614	2.22735e-11	8.15231e-07	0.248	0.372
MRPL18	0.401558	1.17572	-0.634463	3.25048e-11	1.18971e-06	0.405	0.472
FTX	1.2681	2.57799	-0.657668	3.84501e-11	1.40731e-06	0.655	0.665
RPL22	9.06098	5.62038	0.603784	5.2538e-11	1.92294e-06	0.935	0.864
BCAS1	4.14171	0.988891	1.37029	6.62137e-11	2.42349e-06	0.658	0.393
CRYAB	28.9821	18.9389	0.588516	7.28795e-11	2.66746e-06	0.918	0.885
SCN2A	0.429193	1.2182	-0.634186	7.34336e-11	2.68774e-06	0.388	0.471
GSPT2	0.345184	1.24568	-0.73935	8.26008e-11	3.02327e-06	0.32	0.414
AC007952.4	0.986932	2.08433	-0.634415	1.23459e-10	4.51874e-06	0.506	0.556
PTN	14.9127	8.54064	0.738016	1.37249e-10	5.02346e-06	0.894	0.882
GPR158	0.547615	1.4174	-0.643409	1.38467e-10	5.06802e-06	0.436	0.497
AUXG01000058.1	1.10991	2.29378	-0.64256	1.39362e-10	5.10079e-06	0.441	0.541
HSPA6	1.61561	4.01586	-0.93935	1.70655e-10	6.24613e-06	0.19	0.352
FAM118A	0.195197	0.93121	-0.692257	3.08431e-10	1.12889e-05	0.294	0.377
AC004158.1	1.422	2.72248	-0.620065	3.83809e-10	1.40478e-05	0.605	0.63
OLIG2	0.435887	1.22931	-0.634653	7.64703e-10	2.79889e-05	0.292	0.4
ANTXR1	1.35819	0.570985	0.586012	8.5979e-10	3.14692e-05	0.501	0.27
TCEAL5	1.63091	0.43032	0.879226	1.20116e-09	4.39636e-05	0.359	0.181
TMEM107	0.303303	1.192	-0.750077	1.53253e-09	5.6092e-05	0.325	0.401
HIST3H2A	0.315998	1.01344	-0.613505	1.62946e-09	5.96397e-05	0.318	0.396
SRGAP1	0.498657	1.2507	-0.586706	2.86192e-09	0.000104749	0.388	0.457
SASH1	0.329157	1.12906	-0.679705	5.322e-09	0.00019479	0.335	0.403
AHI1	0.710804	1.64231	-0.627124	5.83005e-09	0.000213386	0.557	0.552
SLC6A1	0.328476	1.09611	-0.657945	8.3565e-09	0.000305856	0.347	0.414
EIF4A3	0.85636	1.98354	-0.684547	9.99646e-09	0.000365881	0.586	0.56
SHPRH	0.515442	1.29222	-0.597004	1.18219e-08	0.000432693	0.439	0.48
H2AFX	1.0116	2.12525	-0.635627	1.60476e-08	0.000587358	0.6	0.568
DBI	17.9518	9.35596	0.871877	1.7031e-08	0.00062335	0.911	0.915
Z99127.4	0.219332	0.867639	-0.615125	4.03607e-08	0.00147724	0.28	0.356
CSMD3	0.602185	1.40965	-0.58878	4.26355e-08	0.0015605	0.494	0.501
JUN	82.1942	46.1861	0.818121	4.42671e-08	0.00162022	0.925	0.976
TMSB4X	11.6332	5.32591	0.997871	1.40147e-07	0.0051295	0.906	0.828
ZEB1	7.90436	2.27044	1.44503	2.3024e-07	0.00842701	0.81	0.623

## Sheet: Oligodendrocyte_progenit
gene	Cluster_Oligodendrocyte progenitor cells_in_HG_mean	Cluster_Oligodendrocyte progenitor cells_in_LG_mean	log2FC	p_val	p_val_adj	pct.1	pct.2
XIST	24.5486	0.00454397	4.66863	0	0	0.799	0.005
TSIX	6.0604	0.0152077	2.79797	0	0	0.638	0.012
MTRNR2L1	5.39144	0.0800245	2.56508	0	0	0.826	0.045
CRNDE	1.21051	0.0409242	1.08651	0	0	0.6	0.031
RIMS2	0.0249047	1.95675	-1.52852	0	0	0.016	0.639
MYT1L	0.113809	2.7595	-1.75504	0	0	0.056	0.68
DDX3Y	0	2.76284	-1.91182	0	0	0	0.719
RPS4Y1	0	3.08035	-2.02869	0	0	0	0.692
NFIB	0.657337	6.36227	-2.15128	0	0	0.415	0.866
TNR	0.681811	7.85569	-2.39659	0	0	0.263	0.865
ZNF208	1.38933	0.00137764	1.25462	6.51619e-296	2.38499e-291	0.508	0.001
HSPA1A	3.51387	22.217	-2.36274	7.6785e-288	2.81041e-283	0.608	0.93
LINC01602	0.00402239	5.79453	-2.75858	4.98854e-274	1.82585e-269	0.004	0.557
CHGB	0.120627	2.07598	-1.45674	3.54932e-273	1.29908e-268	0.086	0.644
KIAA2026	0.0338231	1.43137	-1.23378	8.85373e-272	3.24055e-267	0.014	0.572
USP9Y	0.00043414	1.33455	-1.22252	1.31827e-271	4.82498e-267	0.001	0.55
VCAN	4.11034	15.8634	-1.7224	1.19056e-261	4.35757e-257	0.72	0.93
MFNG	0.729501	0.00638847	0.781169	3.30936e-259	1.21126e-254	0.462	0.003
PHYHIPL	1.4705	5.3042	-1.35151	2.22405e-241	8.14024e-237	0.626	0.856
ANK3	0.114565	1.72938	-1.29209	4.16223e-236	1.52342e-231	0.049	0.568
HIP1R	0.600028	3.43323	-1.47026	2.59999e-232	9.51624e-228	0.419	0.78
SNTG1	0.176533	2.19375	-1.44071	2.95499e-231	1.08156e-226	0.147	0.641
NFIA	8.09098	1.86684	1.66497	3.63375e-229	1.32999e-224	0.883	0.596
SGK1	0.564918	3.13813	-1.40289	1.56283e-227	5.72011e-223	0.243	0.719
ZBTB16	1.57857	5.63644	-1.36384	2.43918e-225	8.92765e-221	0.511	0.854
WSB1	4.33514	11.2398	-1.19798	6.2755e-225	2.2969e-220	0.713	0.946
LDHA	1.55844	0.111259	1.20307	9.18361e-224	3.36129e-219	0.567	0.095
ZNF676	0.560315	0.0115223	0.625309	5.86027e-218	2.14492e-213	0.408	0.006
MIS18BP1	1.32853	0.138727	1.032	3.96698e-211	1.45195e-206	0.517	0.065
SCG2	0.21966	2.67795	-1.59242	5.78702e-207	2.11811e-202	0.106	0.585
AKNAD1	1.29973	0.15863	0.989042	5.46554e-206	2.00044e-201	0.585	0.124
KANSL1L	0.660619	0.0731207	0.629909	2.93939e-203	1.07585e-198	0.464	0.039
RPS12	5.50087	15.3237	-1.32827	4.93739e-198	1.80713e-193	0.785	0.896
UTY	0	0.870477	-0.903406	1.99979e-196	7.31942e-192	0	0.427
EFCAB5	0.637314	0.0584509	0.629376	6.60197e-195	2.41639e-190	0.44	0.035
IDS	0.0445777	0.940348	-0.893396	1.23515e-193	4.52078e-189	0.029	0.469
CADPS	0.0658053	1.27166	-1.0918	2.82444e-192	1.03377e-187	0.036	0.478
PRDX1	1.36812	0.298646	0.866732	2.88951e-190	1.05759e-185	0.601	0.133
RAMP1	0.143902	1.73293	-1.25649	3.41133e-190	1.24858e-185	0.175	0.587
RPS24	9.28222	21.1873	-1.10958	1.4317e-185	5.24016e-181	0.874	0.939
MYO16	0.0206303	1.06099	-1.01387	1.37353e-184	5.02726e-180	0.025	0.443
DUXAP8	0.66922	0.00553244	0.731215	3.76145e-184	1.37673e-179	0.349	0.004
AC009041.2	3.70671	11.7335	-1.43584	6.44793e-184	2.36001e-179	0.71	0.895
YBX3	0.0792943	1.25867	-1.06539	7.3423e-183	2.68736e-178	0.041	0.47
TUBB	9.1206	2.27916	1.6259	1.05598e-181	3.86499e-177	0.87	0.659
HP1BP3	3.91149	1.29435	1.09808	2.73859e-181	1.00235e-176	0.824	0.56
SERBP1	5.56622	2.24387	1.01735	2.36692e-180	8.66317e-176	0.872	0.68
SCG3	2.0991	6.66287	-1.30604	1.13314e-178	4.14739e-174	0.662	0.848
FAM210B	0.871833	0.109149	0.754999	3.67013e-177	1.3433e-172	0.489	0.081
DDX17	4.56857	9.24063	-0.878927	6.44975e-177	2.36067e-172	0.826	0.945
AC099792.1	0.868718	0.10406	0.759231	9.95847e-177	3.6449e-172	0.433	0.045
UHRF2	0.0400389	0.810909	-0.800076	9.15578e-176	3.35111e-171	0.03	0.438
SRSF11	6.5962	2.08562	1.29972	2.82281e-174	1.03318e-169	0.803	0.681
NRCAM	3.94819	9.50786	-1.0865	5.34863e-174	1.95765e-169	0.765	0.909
AC004540.2	0.000480866	0.794342	-0.842762	5.47385e-174	2.00348e-169	0.001	0.388
KDM1A	2.54251	0.775384	0.996642	2.24854e-172	8.22989e-168	0.781	0.437
GNG5	1.34755	0.223409	0.940251	5.33575e-172	1.95294e-167	0.595	0.17
FAM155A	0.0218794	0.749907	-0.776053	9.25549e-169	3.3876e-164	0.012	0.399
TTTY14	0	0.700962	-0.766351	6.68607e-168	2.44717e-163	0	0.376
YBX1	11.2586	3.77711	1.35958	7.83291e-168	2.86692e-163	0.891	0.738
CSDE1	3.46373	1.15234	1.05234	3.65759e-167	1.33871e-162	0.808	0.533
PIK3R1	5.6255	11.8276	-0.953145	1.38892e-166	5.0836e-162	0.823	0.929
MTAP	0.00954596	0.724568	-0.772528	2.11768e-166	7.7509e-162	0.011	0.391
DNAJB1	4.94021	15.8456	-1.50378	7.53968e-166	2.7596e-161	0.711	0.902
CDK6	3.02886	0.650814	1.28719	9.30774e-164	3.40672e-159	0.714	0.333
AZGP1	0.841674	0.0654904	0.7895	1.87773e-163	6.8727e-159	0.409	0.049
FIBIN	0.960091	0.0965681	0.837925	3.312e-162	1.21223e-157	0.435	0.067
CDC42	2.96319	0.974593	1.00511	2.60831e-160	9.54666e-156	0.781	0.5
TMEM100	0.239647	2.39751	-1.45455	5.26031e-159	1.92533e-154	0.222	0.587
ZFYVE16	2.14565	5.37562	-1.01921	2.47799e-158	9.06971e-154	0.678	0.872
RGMB	0.653426	2.85442	-1.22106	3.22701e-158	1.18112e-153	0.429	0.704
SEZ6L	0.556795	2.55447	-1.19106	9.76797e-157	3.57518e-152	0.316	0.678
FNBP1L	1.13145	0.197392	0.831938	1.59379e-154	5.83341e-150	0.53	0.127
GPM6B	3.249	7.90435	-1.06739	1.23742e-153	4.52909e-149	0.748	0.881
ETV1	4.99712	1.40519	1.31812	7.48032e-153	2.73787e-148	0.759	0.42
SLC38A1	0.24947	1.49323	-0.996702	1.95694e-152	7.1626e-148	0.156	0.552
NOVA1	21.4859	8.70187	1.21268	5.70703e-151	2.08883e-146	0.926	0.892
CIRBP	2.6399	6.00531	-0.944551	1.26744e-150	4.63894e-146	0.752	0.855
ITPR2	0.0912039	0.939468	-0.82974	9.74561e-150	3.56699e-145	0.031	0.401
PDGFRA	0.363378	2.41358	-1.3241	1.07506e-148	3.93482e-144	0.212	0.583
LMO3	0.0106872	0.687552	-0.739595	1.1003e-148	4.0272e-144	0.002	0.346
NRXN1	2.05249	7.01457	-1.39264	6.89092e-148	2.52214e-143	0.578	0.856
CA10	0.00837894	0.669272	-0.727182	1.01424e-146	3.71221e-142	0.004	0.344
SEZ6L2	0.184812	0.974384	-0.736745	6.37975e-144	2.33505e-139	0.087	0.476
SPARCL1	2.14955	7.8445	-1.48963	2.8758e-143	1.05257e-138	0.494	0.804
SNAP25	0.14307	0.902133	-0.734704	7.11963e-143	2.60586e-138	0.062	0.434
TFDP2	3.04811	0.964171	1.04333	1.09338e-142	4.00189e-138	0.768	0.457
LIFR	0.36809	2.39974	-1.31326	6.79039e-142	2.48535e-137	0.244	0.594
REST	0.786738	0.153402	0.631433	1.54854e-141	5.66781e-137	0.428	0.074
SERPINE2	0.842153	3.00808	-1.12152	2.43944e-140	8.92858e-136	0.46	0.727
HIST1H2AG	0.597148	0.0216233	0.644635	8.18832e-140	2.99701e-135	0.284	0.007
ATOH8	0.262578	1.57792	-1.02983	7.09612e-139	2.59725e-134	0.247	0.575
QKI	6.56581	11.9648	-0.777028	6.93565e-138	2.53852e-133	0.856	0.94
RPL12	6.09509	13.082	-0.988956	1.46401e-135	5.35841e-131	0.818	0.879
MLLT3	0.00250076	0.52667	-0.606785	2.37669e-135	8.69892e-131	0.003	0.319
MAFB	0.143592	1.75832	-1.27022	5.11896e-135	1.87359e-130	0.079	0.434
KDM5D	0.00053604	0.584648	-0.663389	7.18484e-135	2.62972e-130	0.001	0.314
AC004540.1	0.00180498	0.563484	-0.642162	2.84134e-133	1.03996e-128	0.001	0.311
SRRM1	3.72078	1.42241	0.962585	8.84206e-133	3.23628e-128	0.786	0.573
GABRG2	0.00283316	0.567196	-0.644104	1.66182e-132	6.08244e-128	0.004	0.316
SEMA5A	0.0787825	1.08767	-0.952491	2.33038e-131	8.52942e-127	0.055	0.393
AC008522.1	0.355713	1.82525	-1.05932	3.09921e-130	1.13434e-125	0.228	0.567
STMN1	6.69704	1.93536	1.39076	4.88606e-130	1.78835e-125	0.835	0.657
TMSB10	7.40431	1.79722	1.58714	8.49877e-130	3.11064e-125	0.824	0.609
TOX3	2.87071	0.779273	1.12131	1.02611e-129	3.75567e-125	0.705	0.395
TMEM167B	0.803253	0.190329	0.599241	1.7346e-129	6.34882e-125	0.529	0.16
SLC22A17	0.800387	2.57504	-0.989654	4.59283e-129	1.68102e-124	0.524	0.727
PTPRE	0.217006	1.42263	-0.993235	5.19561e-129	1.90165e-124	0.214	0.543
SRSF4	2.37061	0.820215	0.888901	6.19402e-129	2.26707e-124	0.717	0.447
GABRB3	0.0714955	0.710647	-0.674916	2.15019e-128	7.86992e-124	0.055	0.392
COBL	0.0375431	0.682675	-0.697585	2.53478e-128	9.27753e-124	0.028	0.352
PDLIM3	0.764302	0.0604939	0.734361	4.33821e-127	1.58783e-122	0.328	0.036
PPP1R14B	4.79882	1.58896	1.16339	4.72367e-127	1.72891e-122	0.799	0.588
ZFPM2	0.146238	1.2851	-0.99535	9.9882e-127	3.65578e-122	0.109	0.45
CPE	0.64649	2.29426	-1.00056	6.34536e-126	2.32247e-121	0.366	0.672
SLC1A3	1.22371	3.78278	-1.10488	8.90408e-126	3.25898e-121	0.494	0.765
GRIA4	2.65945	5.78609	-0.890954	1.01895e-125	3.72944e-121	0.715	0.863
TMEM67	1.00788	0.204092	0.737728	1.53799e-125	5.62919e-121	0.494	0.146
UNC80	0.885344	3.14695	-1.13722	1.87459e-125	6.86119e-121	0.451	0.717
CAPZB	1.35532	0.390699	0.760113	2.40031e-124	8.78536e-120	0.64	0.28
AC068587.4	0.998416	3.69789	-1.23316	4.96307e-124	1.81653e-119	0.39	0.68
LMO1	0.700833	0.0141345	0.745992	3.53231e-123	1.29286e-118	0.261	0.01
HAPLN1	0.0189991	0.713974	-0.750193	1.175e-122	4.3006e-118	0.02	0.324
CMPK1	1.53594	0.487805	0.769334	6.89476e-122	2.52355e-117	0.68	0.322
PARD3B	0.159876	1.23201	-0.94437	1.18683e-121	4.34392e-117	0.123	0.455
PCDH7	0.059684	0.734867	-0.711191	3.72525e-120	1.36348e-115	0.034	0.344
RALGPS2	0.0209285	0.605523	-0.653161	3.72258e-119	1.3625e-114	0.012	0.306
HNRNPR	3.58238	1.49729	0.875733	8.69643e-119	3.18298e-114	0.812	0.604
FAM13C	0.191615	1.21711	-0.895762	1.01868e-118	3.72846e-114	0.166	0.487
PCDHA3	0.0102476	0.520076	-0.589434	2.9739e-118	1.08848e-113	0.009	0.297
GRIA2	6.81997	13.5825	-0.899	4.48705e-118	1.64231e-113	0.758	0.943
CEP126	0.163086	1.09269	-0.847401	1.07076e-117	3.91911e-113	0.13	0.462
TSPAN7	0.298935	1.5247	-0.958781	2.74957e-117	1.00637e-112	0.268	0.565
UBA2	1.08823	0.309198	0.673595	8.91669e-117	3.2636e-112	0.603	0.246
SRSF10	3.43904	1.30631	0.944664	1.39331e-116	5.09965e-112	0.75	0.563
RBBP7	0.656009	2.26941	-0.98132	1.94372e-116	7.1142e-112	0.463	0.686
LINC00662	3.82966	1.17678	1.14972	3.51818e-115	1.28769e-110	0.729	0.472
RCC2	1.33259	0.453023	0.682873	5.82049e-115	2.13036e-110	0.648	0.293
PLK2	0.378502	1.90179	-1.07384	1.2325e-114	4.51108e-110	0.177	0.508
DTNA	0.115601	0.901654	-0.769433	1.81167e-114	6.63088e-110	0.108	0.427
TRIM67	0.0220636	0.591433	-0.638842	2.82927e-114	1.03554e-109	0.023	0.313
LRRTM2	1.31378	3.85627	-1.06959	3.19827e-114	1.1706e-109	0.523	0.748
PLEKHA6	0.112166	1.12113	-0.93146	3.46158e-114	1.26697e-109	0.11	0.427
RHOU	0.344628	1.59317	-0.947508	4.02467e-114	1.47307e-109	0.284	0.575
MACF1	4.82003	1.9455	0.982515	2.88482e-113	1.05587e-108	0.824	0.647
INA	0.204614	0.871333	-0.635496	3.5859e-113	1.31247e-108	0.103	0.442
DNER	0.788801	2.75234	-1.0688	2.52624e-112	9.24628e-108	0.481	0.685
SLC1A2	0.256543	1.32692	-0.888961	3.62729e-112	1.32763e-107	0.128	0.461
RPL41	13.9991	23.5005	-0.707934	1.22699e-111	4.4909e-107	0.901	0.953
NASP	4.8265	2.02189	0.947178	1.70761e-111	6.25002e-107	0.816	0.658
LRRTM4	0.068656	0.670245	-0.644262	1.08253e-110	3.96216e-106	0.058	0.36
RBMS3	0.0707073	0.810077	-0.757487	3.50073e-110	1.2813e-105	0.074	0.374
EIF1	10.7236	16.9911	-0.617865	4.36009e-110	1.59584e-105	0.932	0.953
PHACTR4	1.51152	0.513417	0.73075	5.28978e-110	1.93611e-105	0.649	0.32
AL079343.1	1.27985	0.360178	0.745144	7.53386e-110	2.75747e-105	0.541	0.201
HSPH1	3.89234	10.58	-1.24304	7.48825e-109	2.74077e-104	0.67	0.85
EIF4G2	7.40089	4.30904	0.66209	7.94278e-108	2.90714e-103	0.918	0.83
THBS2	0.0234807	0.568675	-0.616063	8.93731e-108	3.27115e-103	0.015	0.288
EIF4G3	3.28364	1.40248	0.834309	1.06321e-107	3.89147e-103	0.769	0.586
LUZP2	1.15931	3.44094	-1.04029	3.03758e-107	1.11179e-102	0.427	0.702
RFX3	0.0910224	0.659541	-0.605104	4.93555e-107	1.80646e-102	0.074	0.374
BEX1	1.94002	3.93746	-0.747941	5.57874e-107	2.04187e-102	0.555	0.773
FXYD6	3.48793	7.08453	-0.849112	3.64104e-106	1.33266e-101	0.761	0.838
RPS19	21.5523	8.91891	1.18502	8.98137e-106	3.28727e-101	0.913	0.845
HAP1	0.0745826	0.629478	-0.600633	1.34858e-105	4.93592e-101	0.024	0.302
TSPO	1.15573	0.314173	0.714019	1.3518e-105	4.94771e-101	0.554	0.23
FRY	0.410874	1.52451	-0.839415	3.5006e-105	1.28125e-100	0.285	0.574
UBB	6.7925	12.684	-0.812333	1.56917e-104	5.74331e-100	0.861	0.924
HNRNPD	4.77256	2.42402	0.75352	4.16495e-104	1.52441e-99	0.867	0.715
RBBP4	2.29838	0.964537	0.747569	6.34167e-104	2.32111e-99	0.756	0.487
SFPQ	9.69598	5.07592	0.815893	2.96214e-103	1.08417e-98	0.872	0.855
CEMIP2	0.809977	0.117261	0.696005	1.48512e-102	5.43568e-98	0.37	0.083
SLITRK5	0.0863057	0.762066	-0.697838	2.73502e-102	1.00105e-97	0.073	0.363
MIER1	1.14457	0.376336	0.639856	4.19436e-102	1.53518e-97	0.594	0.266
TNK2	0.740362	2.70347	-1.08949	1.20857e-101	4.42348e-97	0.438	0.66
CCNL2	2.35402	0.895757	0.823118	1.65853e-101	6.0704e-97	0.699	0.431
SPHKAP	0.0863588	0.685975	-0.634083	5.73741e-101	2.09995e-96	0.052	0.339
ARL4C	1.9077	0.568178	0.890788	5.75242e-101	2.10544e-96	0.591	0.268
HES6	4.45712	9.75687	-0.979048	5.98729e-101	2.19141e-96	0.762	0.854
SNHG29	2.38028	5.24569	-0.885715	6.04782e-101	2.21356e-96	0.714	0.787
FGF14	0.19546	1.03019	-0.764051	1.61345e-100	5.90538e-96	0.19	0.479
VEGFA	2.30297	0.354893	1.28559	4.25299e-100	1.55664e-95	0.5	0.172
H3F3B	9.69693	15.6536	-0.638637	1.08035e-99	3.95418e-95	0.905	0.941
ARPP21	1.42499	3.44351	-0.873721	1.82536e-99	6.68098e-95	0.591	0.774
PTPRD	0.0981608	1.13012	-0.955845	1.28338e-98	4.69731e-94	0.034	0.303
PDAP1	2.89741	1.19672	0.827161	1.76045e-98	6.44343e-94	0.779	0.525
SURF6	1.59646	0.595734	0.702324	2.80645e-98	1.02719e-93	0.673	0.36
HNRNPUL1	1.89838	0.769703	0.711739	3.39089e-98	1.2411e-93	0.721	0.417
CACNG4	0.245911	1.26802	-0.864231	6.09911e-98	2.23234e-93	0.246	0.514
THRAP3	1.48001	0.597456	0.634569	1.82808e-97	6.69097e-93	0.666	0.359
BTF3L4	1.57473	0.658591	0.634464	3.47005e-97	1.27007e-92	0.707	0.398
ZSWIM6	0.561598	2.1281	-1.00226	4.93437e-97	1.80603e-92	0.406	0.62
VIM	1.30448	0.0830203	1.08938	2.96269e-96	1.08437e-91	0.273	0.036
SMOC1	1.8245	4.08901	-0.84939	3.05734e-96	1.11902e-91	0.572	0.772
MALAT1	439.131	709.369	-0.690637	3.9309e-96	1.43875e-91	1	1
IGFBP2	0.824681	0.0137101	0.847999	4.0108e-96	1.46799e-91	0.215	0.011
SNHG7	0.481036	1.71027	-0.871829	4.08054e-96	1.49352e-91	0.406	0.618
TUT4	3.66028	1.75486	0.758437	6.16222e-96	2.25543e-91	0.783	0.617
PRPF38B	3.99963	1.57062	0.959704	6.30407e-96	2.30735e-91	0.724	0.582
HTRA1	0.133925	0.959165	-0.788913	6.62177e-96	2.42364e-91	0.143	0.424
SEM1	2.76079	1.05606	0.871155	1.28639e-95	4.70832e-91	0.762	0.526
CMBL	0.137142	0.799864	-0.662476	1.581e-95	5.78662e-91	0.153	0.434
KMT2C	4.88243	2.40442	0.789003	1.66013e-95	6.07622e-91	0.823	0.721
POLR2J	1.81931	0.656385	0.767306	5.12135e-95	1.87447e-90	0.699	0.407
PNN	5.85272	2.83308	0.838174	5.28276e-95	1.93354e-90	0.821	0.717
SOX4	27.214	14.4982	0.864307	6.54926e-95	2.39709e-90	0.942	0.899
MCM7	2.1861	0.733535	0.878073	1.27831e-94	4.67876e-90	0.705	0.41
HDAC2	2.29896	0.977537	0.738308	1.72263e-94	6.305e-90	0.745	0.491
NDRG2	0.716022	2.07805	-0.842948	5.48725e-93	2.00839e-88	0.421	0.66
GFAP	0.494561	1.80419	-0.907863	1.11036e-92	4.06404e-88	0.209	0.498
ENO1	2.36292	0.812507	0.89173	2.27333e-92	8.3206e-88	0.7	0.433
ASPHD1	0.125489	0.7551	-0.641001	2.90293e-92	1.0625e-87	0.109	0.392
SPEN	2.93539	1.27742	0.789104	5.53051e-92	2.02422e-87	0.741	0.52
SMC4	1.3473	0.213608	0.9517	6.18545e-92	2.26394e-87	0.396	0.112
PURA	0.800817	2.06204	-0.76584	2.07558e-91	7.59684e-87	0.486	0.681
REPS2	0.115794	0.819013	-0.705085	2.27782e-91	8.33703e-87	0.127	0.4
LGALS1	0.811252	0.105029	0.712902	3.75103e-91	1.37291e-86	0.336	0.076
AFF3	0.232324	1.06211	-0.742737	5.32761e-91	1.94996e-86	0.15	0.439
BCAN	9.99172	15.8759	-0.618547	9.50584e-91	3.47923e-86	0.792	0.961
CALU	1.84126	0.683373	0.755174	1.74398e-90	6.38315e-86	0.658	0.402
HSPA6	0.100194	2.73062	-1.76166	2.14006e-90	7.83285e-86	0.05	0.307
PCDH9	0.978308	3.86849	-1.29921	2.19694e-90	8.041e-86	0.377	0.629
TMA7	4.01047	1.81305	0.83281	7.8972e-89	2.89045e-84	0.809	0.644
BUD31	2.35132	0.992919	0.749848	1.39069e-88	5.09007e-84	0.723	0.493
LSM8	2.21153	1.00604	0.678913	1.43071e-88	5.23653e-84	0.738	0.492
TXNIP	0.962736	2.53548	-0.849039	1.45118e-88	5.31146e-84	0.494	0.692
SPIN1	1.25441	0.48407	0.603191	1.63737e-88	5.99292e-84	0.632	0.318
RPS23	12.39	19.9956	-0.648928	1.75159e-88	6.41099e-84	0.875	0.927
CDKN1C	0.14628	0.933943	-0.754586	2.56685e-88	9.39495e-84	0.082	0.351
SYF2	2.63286	1.1931	0.728135	4.30273e-88	1.57484e-83	0.75	0.539
RTRAF	1.45995	0.565603	0.651908	6.36772e-88	2.33065e-83	0.648	0.353
GAS5	2.00592	4.3577	-0.833808	1.08873e-87	3.98487e-83	0.704	0.776
ABAT	0.622301	1.75571	-0.764384	1.22454e-87	4.48195e-83	0.429	0.639
PNRC2	1.16922	0.43396	0.597174	2.15989e-87	7.9054e-83	0.6	0.303
RASSF4	0.587387	1.69399	-0.763089	2.41587e-87	8.84233e-83	0.357	0.595
CSMD1	0.0710835	0.675632	-0.645635	3.51985e-87	1.2883e-82	0.052	0.307
MIR4300HG	0.0682486	0.833669	-0.779486	5.15227e-87	1.88578e-82	0.082	0.34
PDCD5	1.35887	0.506488	0.646906	2.26552e-86	8.29204e-82	0.629	0.324
YTHDF2	1.49286	0.568929	0.668023	6.00736e-86	2.19876e-81	0.639	0.365
DLX6-AS1	3.5251	0.0063385	2.16883	6.25965e-86	2.29109e-81	0.18	0.004
LDLRAD3	0.979966	0.290108	0.617984	1.12268e-85	4.10912e-81	0.514	0.222
DLX5	0.767265	0	0.821518	1.35068e-85	4.94361e-81	0.168	0
DNAJC2	1.68173	0.699256	0.658259	2.44646e-85	8.95428e-81	0.659	0.37
NIN	2.62852	1.09929	0.789483	6.44109e-85	2.3575e-80	0.719	0.466
CPEB4	1.66594	3.51072	-0.758711	2.27896e-84	8.34124e-80	0.64	0.779
KLRC2	0.484528	1.66505	-0.844158	3.62205e-84	1.32571e-79	0.384	0.591
HSPA1B	1.7415	5.30338	-1.20116	4.70544e-84	1.72224e-79	0.494	0.713
PTPN12	1.46868	0.64154	0.588691	5.20258e-84	1.90419e-79	0.653	0.364
S100B	2.31232	4.8672	-0.824831	1.79016e-83	6.55218e-79	0.634	0.784
PLP1	2.82318	5.72975	-0.815779	1.7931e-83	6.56294e-79	0.734	0.841
GPR37L1	0.177201	0.992485	-0.759208	2.74594e-83	1.00504e-78	0.207	0.454
RERE	3.43472	1.68489	0.723979	3.93371e-83	1.43978e-78	0.796	0.621
SMARCC1	2.61663	1.18619	0.726227	4.38066e-83	1.60337e-78	0.754	0.53
CDC37L1	1.50021	0.481546	0.754948	6.42749e-83	2.35252e-78	0.6	0.308
DNTTIP2	1.82337	0.761212	0.680848	7.38867e-83	2.70433e-78	0.657	0.417
MARCKSL1	7.31983	3.72076	0.817536	9.97775e-83	3.65195e-78	0.841	0.774
ZFAS1	3.81014	6.38718	-0.618944	3.85392e-82	1.41057e-77	0.797	0.858
SSBP1	2.85566	1.45814	0.649413	6.22485e-82	2.27836e-77	0.778	0.602
SAT1	0.931128	2.98526	-1.04523	9.08779e-82	3.32622e-77	0.42	0.645
CD81	1.40714	3.20035	-0.803187	1.27418e-81	4.66361e-77	0.629	0.748
ATRNL1	0.177823	0.956806	-0.732379	1.77392e-81	6.49272e-77	0.171	0.427
PHLDA1	2.98829	6.11478	-0.835047	1.82726e-81	6.68797e-77	0.675	0.803
PSMB7	2.18567	0.916359	0.733229	1.12786e-80	4.12808e-76	0.718	0.471
MEGF11	0.271221	1.14052	-0.751743	2.30614e-80	8.4407e-76	0.235	0.482
SOGA1	1.63149	0.635824	0.68586	2.52696e-80	9.24892e-76	0.646	0.359
AASS	2.36053	0.991594	0.754765	2.73185e-80	9.99886e-76	0.672	0.439
DPYSL3	2.04493	4.12717	-0.751755	2.76243e-80	1.01108e-75	0.696	0.782
RABAC1	1.2175	0.459985	0.602982	3.50946e-80	1.2845e-75	0.603	0.322
EMC10	0.336104	1.49051	-0.898407	3.61201e-80	1.32203e-75	0.322	0.54
NME3	0.220681	0.971965	-0.691948	7.3382e-80	2.68586e-75	0.257	0.487
PDE8B	0.109902	0.691101	-0.60753	1.71901e-79	6.29176e-75	0.098	0.349
DEK	3.5544	1.44877	0.895205	1.96512e-79	7.19254e-75	0.78	0.568
EPB41L4A-AS1	0.752475	1.98145	-0.766622	3.32898e-79	1.21844e-74	0.492	0.645
WDR60	3.76375	1.66669	0.837046	5.56648e-79	2.03739e-74	0.753	0.59
SUPT5H	1.54045	0.664456	0.610031	7.56328e-79	2.76824e-74	0.676	0.384
SLC6A1	0.290409	1.16701	-0.747879	7.71787e-79	2.82482e-74	0.24	0.491
ANKRD11	4.9228	2.34634	0.823698	1.86961e-78	6.84297e-74	0.811	0.699
SNHG8	1.13519	2.68794	-0.788451	3.24241e-78	1.18676e-73	0.551	0.687
EGFR	2.31264	5.21093	-0.906826	5.30588e-78	1.94201e-73	0.599	0.79
SLC16A1	1.33366	0.51976	0.618749	5.33134e-78	1.95132e-73	0.608	0.323
WTAP	1.66542	0.69213	0.655522	7.38259e-78	2.7021e-73	0.657	0.399
CBX3	5.33444	3.03309	0.651331	2.17726e-77	7.96899e-73	0.856	0.764
AKAP9	8.99701	4.79206	0.78742	5.73219e-77	2.09804e-72	0.848	0.849
RPL23A	6.33808	10.0976	-0.596779	9.07245e-77	3.32061e-72	0.816	0.873
LRATD2	0.617601	1.78186	-0.782194	1.18745e-76	4.34618e-72	0.403	0.603
APOE	0.566707	2.76302	-1.26416	2.62113e-76	9.59359e-72	0.201	0.469
KIF5B	3.62969	1.80297	0.723959	2.7436e-76	1.00419e-71	0.817	0.633
SLC2A13	0.272375	1.08818	-0.714721	4.68518e-76	1.71482e-71	0.252	0.481
SGMS1	0.174926	0.818664	-0.630309	7.88951e-76	2.88764e-71	0.196	0.435
MT-ND3	87.1493	56.9791	0.604417	8.16408e-76	2.98813e-71	0.996	0.994
USP11	0.619431	1.59018	-0.677565	1.80505e-75	6.60665e-71	0.452	0.627
NDUFA10	0.63982	1.72124	-0.730725	1.24425e-74	4.55408e-70	0.476	0.63
LINC00689	3.3922	7.41847	-0.938614	2.19077e-74	8.01842e-70	0.637	0.775
AC010624.5	0.00808825	0.809185	-0.843718	1.30788e-73	4.78696e-69	0.009	0.201
UPF3A	1.41651	2.86355	-0.677004	1.42742e-73	5.22451e-69	0.64	0.761
ZNF644	2.00572	0.941027	0.630891	2.18215e-73	7.98689e-69	0.689	0.471
HSPB1	1.07033	3.92335	-1.24978	2.87294e-73	1.05153e-68	0.357	0.591
DNAJC8	1.59253	0.637747	0.662646	2.97838e-73	1.09012e-68	0.661	0.392
PLPPR1	0.394084	1.26438	-0.699798	1.26337e-72	4.62406e-68	0.295	0.515
GOLGA8A	1.78839	3.39331	-0.655873	1.99619e-72	7.30626e-68	0.608	0.784
NEDD9	0.150157	0.779869	-0.62994	2.12205e-72	7.76691e-68	0.126	0.367
PPP1R12A	1.79648	3.28496	-0.615669	2.27996e-72	8.34488e-68	0.649	0.78
CALM1	3.44246	5.85643	-0.626097	2.87497e-72	1.05227e-67	0.787	0.841
ZRANB2	2.65342	1.22797	0.713515	9.11105e-72	3.33473e-67	0.732	0.509
NTM	1.56519	3.24622	-0.72711	1.62762e-71	5.95725e-67	0.468	0.707
HIP1	2.40965	0.999364	0.770083	2.84571e-71	1.04156e-66	0.672	0.442
MTPN	3.01123	1.41002	0.734998	3.60892e-71	1.3209e-66	0.759	0.582
ATP5MC2	2.30064	4.14507	-0.640444	5.65989e-71	2.07158e-66	0.706	0.773
GNB1	1.80371	0.787877	0.649091	7.98279e-71	2.92178e-66	0.695	0.441
ZMIZ1	0.605492	1.71784	-0.759446	1.00868e-70	3.69188e-66	0.435	0.612
USP1	1.16838	0.431522	0.599067	1.53785e-69	5.62868e-65	0.549	0.267
COX6B1	2.43057	1.04489	0.746426	4.61921e-69	1.69068e-64	0.722	0.514
ABCF1	2.82426	1.33363	0.712603	8.5174e-69	3.11745e-64	0.768	0.558
PSAP	0.967737	2.14976	-0.678707	1.78728e-68	6.54162e-64	0.554	0.695
CAMLG	0.972885	2.25375	-0.721795	4.29704e-68	1.57276e-63	0.56	0.67
NFIC	1.48288	0.596413	0.637181	4.61481e-68	1.68907e-63	0.627	0.351
LMO4	2.85535	1.0527	0.909339	7.4494e-68	2.72656e-63	0.719	0.496
CALD1	3.20769	1.51342	0.743378	1.62507e-67	5.94791e-63	0.759	0.556
NTRK2	0.672482	1.80178	-0.744354	1.64426e-67	6.01814e-63	0.332	0.572
TSPYL2	1.05234	2.6079	-0.813893	4.23471e-67	1.54995e-62	0.479	0.655
EIF1AX	1.65021	3.18275	-0.658349	1.49614e-66	5.47604e-62	0.678	0.745
NAP1L1	3.98553	6.57379	-0.603269	1.6524e-66	6.04796e-62	0.81	0.833
KIF1B	3.71053	2.09835	0.604387	6.25018e-66	2.28763e-61	0.804	0.687
CHD7	5.89551	3.13686	0.737121	6.27886e-66	2.29813e-61	0.829	0.762
GPSM2	2.41791	1.17609	0.65138	9.2411e-66	3.38233e-61	0.719	0.485
BRD7	3.6666	1.9751	0.649432	1.03195e-65	3.77704e-61	0.804	0.66
POU3F2	2.0348	0.912	0.666518	1.58354e-65	5.79593e-61	0.645	0.376
TCAF1	2.77188	1.34498	0.685707	5.29679e-65	1.93868e-60	0.736	0.554
TLE5	3.0203	1.21473	0.860169	5.33214e-65	1.95162e-60	0.756	0.536
C4orf48	1.88805	0.801506	0.680892	6.6867e-65	2.4474e-60	0.659	0.407
TTN	0.0747873	0.774662	-0.723493	7.60785e-65	2.78455e-60	0.028	0.22
AFDN	0.681777	1.77359	-0.721768	7.68589e-65	2.81311e-60	0.418	0.614
ADD3	0.588297	1.49871	-0.653703	2.26988e-64	8.308e-60	0.403	0.581
TUBB2B	5.88036	3.09045	0.750223	8.1787e-64	2.99349e-59	0.834	0.718
EGR3	0.10988	0.937249	-0.803606	8.66613e-64	3.17189e-59	0.08	0.291
GRAMD2B	0.255159	1.12111	-0.756951	2.38149e-63	8.71649e-59	0.252	0.462
OPHN1	1.4329	2.95067	-0.699423	5.50449e-63	2.0147e-58	0.613	0.734
CA8	0.187412	0.867352	-0.653174	5.95325e-63	2.17895e-58	0.167	0.388
ZFAND5	1.83059	3.51031	-0.672122	6.73919e-63	2.46661e-58	0.661	0.767
FAM110B	1.49355	2.9123	-0.649816	1.66628e-62	6.09876e-58	0.606	0.735
HEY1	0.683148	1.87851	-0.774163	1.95729e-62	7.16387e-58	0.396	0.585
STMP1	1.69649	0.715719	0.652267	1.24312e-61	4.54996e-57	0.673	0.417
SCN2A	0.673061	1.78283	-0.734064	3.56389e-61	1.30442e-56	0.438	0.611
GALNT13	2.07572	3.74696	-0.626079	1.25749e-60	4.60253e-56	0.682	0.78
FIGN	0.167893	0.775481	-0.604302	3.39157e-60	1.24135e-55	0.142	0.363
PSMB1	0.415936	1.14769	-0.60103	6.03937e-60	2.21047e-55	0.365	0.537
RGCC	0.331103	1.07746	-0.6422	1.09037e-59	3.99087e-55	0.236	0.455
PRDM2	1.65519	0.766722	0.58774	1.22149e-59	4.47077e-55	0.653	0.409
KHDRBS1	2.22753	1.13955	0.593126	5.92489e-59	2.16857e-54	0.73	0.541
GPR158	0.332476	1.09907	-0.655642	1.95281e-58	7.14749e-54	0.256	0.46
RAB31	0.672411	1.79268	-0.739722	2.32128e-58	8.49612e-54	0.407	0.584
RPS16	14.0086	6.76822	0.950135	2.67611e-58	9.79481e-54	0.879	0.813
DSCAM	0.628981	1.63912	-0.696088	5.52861e-58	2.02353e-53	0.411	0.583
BOC	0.510594	1.58137	-0.773022	1.15232e-57	4.21761e-53	0.322	0.518
ELN	0.0882961	0.762583	-0.69562	1.18322e-57	4.3307e-53	0.099	0.297
MGP	0.0154589	1.90202	-1.51493	1.32395e-57	4.84578e-53	0.009	0.163
ATP5MF	2.21134	1.03554	0.657766	2.10924e-57	7.72003e-53	0.706	0.511
DNAJB6	5.31232	3.19022	0.591144	3.55253e-57	1.30026e-52	0.853	0.758
HLA-A	0.595212	1.46987	-0.630688	4.2295e-57	1.54804e-52	0.398	0.577
GADD45B	1.16552	2.93423	-0.861365	8.59838e-57	3.14709e-52	0.376	0.583
SMARCA4	2.29147	1.18914	0.58837	9.02486e-57	3.30319e-52	0.746	0.529
CRISPLD1	0.14228	0.833118	-0.682383	1.15595e-56	4.23088e-52	0.155	0.358
RHBDL3	0.0805034	0.648598	-0.609536	1.53834e-56	5.63048e-52	0.06	0.248
CREB5	1.76108	0.719484	0.683257	3.42721e-56	1.25439e-51	0.57	0.339
TOPORS	0.437638	1.25599	-0.650058	3.84843e-56	1.40856e-51	0.352	0.525
ZCCHC24	0.670158	1.68378	-0.684279	4.26085e-56	1.55951e-51	0.423	0.589
AMER2	0.687019	1.77159	-0.716239	1.00503e-55	3.67851e-51	0.448	0.601
RTN1	0.385589	1.09203	-0.594405	2.14941e-55	7.86705e-51	0.28	0.482
RPL22	10.1372	5.30559	0.820684	1.10642e-54	4.04962e-50	0.873	0.809
GPR17	0.1166	0.798822	-0.68794	3.22155e-54	1.17912e-49	0.115	0.307
PNRC1	4.04703	2.35504	0.589106	3.69976e-54	1.35415e-49	0.767	0.675
ZDHHC21	0.352232	1.16616	-0.679796	4.70471e-54	1.72197e-49	0.312	0.497
SAMHD1	0.387643	1.23036	-0.684639	4.81318e-54	1.76167e-49	0.331	0.501
CENPF	2.30776	0.421351	1.21859	1.05154e-53	3.84875e-49	0.282	0.093
TMEFF2	2.76173	1.24364	0.745555	8.28476e-53	3.0323e-48	0.647	0.439
CSMD3	0.944805	2.0391	-0.644018	3.48706e-52	1.2763e-47	0.478	0.646
RASD1	0.32238	1.13824	-0.693291	9.84595e-52	3.60372e-47	0.128	0.329
NUSAP1	0.934454	0.199226	0.689822	1.15507e-51	4.22767e-47	0.22	0.054
CSRNP3	0.65855	1.58095	-0.637982	2.83898e-51	1.0391e-46	0.411	0.572
SCD5	3.2705	5.68205	-0.645887	4.8521e-51	1.77592e-46	0.723	0.81
H1FX	4.05112	2.32708	0.602346	6.55739e-51	2.40007e-46	0.783	0.662
HSP90AA1	18.3697	30.1161	-0.683861	2.18189e-50	7.98595e-46	0.929	0.957
ARID5B	0.603044	1.45636	-0.61571	1.62713e-49	5.95548e-45	0.351	0.529
SRP14	8.36045	4.98273	0.645772	1.77968e-49	6.51381e-45	0.864	0.82
SLAIN1	0.905721	1.95996	-0.635241	3.57041e-49	1.30681e-44	0.559	0.648
METRN	1.04489	2.07124	-0.586798	4.58223e-49	1.67714e-44	0.509	0.63
UST	0.280063	0.953312	-0.609707	8.96887e-49	3.2827e-44	0.281	0.444
LRRTM3	0.312751	1.16868	-0.724225	9.42437e-49	3.44942e-44	0.259	0.432
TPM4	1.46743	0.64183	0.587704	3.11868e-48	1.14147e-43	0.61	0.368
TOP2A	1.62556	0.258325	1.06112	1.06265e-47	3.88941e-43	0.22	0.061
DLL3	3.70755	1.70113	0.801416	6.37883e-47	2.33472e-42	0.67	0.494
STMN2	0.819609	0.0116674	0.846893	2.12659e-46	7.78355e-42	0.114	0.008
MKI67	1.25552	0.240042	0.86307	3.59921e-46	1.31735e-41	0.192	0.045
UQCRH	3.53162	1.64943	0.774343	4.68716e-46	1.71555e-41	0.754	0.606
NR2F1-AS1	0.379198	1.15568	-0.644315	1.02113e-45	3.73745e-41	0.31	0.476
AHI1	0.675973	1.58267	-0.623863	1.50567e-45	5.51091e-41	0.399	0.554
BCR	0.51226	1.37657	-0.652176	3.69368e-45	1.35192e-40	0.397	0.524
CCDC144A	1.55008	3.19486	-0.718081	9.80633e-45	3.58922e-40	0.567	0.696
HMGB2	3.21861	0.64167	1.3616	7.01566e-44	2.5678e-39	0.497	0.278
RPL11	19.7319	11.0115	0.787436	1.73574e-43	6.35299e-39	0.924	0.877
PMP2	6.56219	2.96206	0.932552	8.24803e-43	3.01886e-38	0.751	0.677
CPLANE1	1.22373	2.37165	-0.600474	1.02612e-42	3.7557e-38	0.579	0.704
PGM2L1	1.57476	0.620056	0.668393	2.23487e-42	8.17985e-38	0.538	0.326
MEG3	0.453987	2.30976	-1.18671	5.21299e-42	1.90801e-37	0.106	0.273
KIAA0895L	0.381778	1.18519	-0.66123	9.51891e-42	3.48402e-37	0.341	0.482
DUSP1	2.55563	4.59547	-0.654154	5.12324e-41	1.87516e-36	0.589	0.725
ANGPTL2	0.462133	1.30961	-0.659578	7.21023e-41	2.63902e-36	0.362	0.501
PTTG1	0.683176	0.12104	0.586349	8.02251e-41	2.93632e-36	0.184	0.047
CCSER2	1.5558	2.87797	-0.601529	1.42456e-39	5.21403e-35	0.643	0.713
TLE4	0.745095	1.97933	-0.771684	3.57483e-39	1.30842e-34	0.359	0.512
POLR2J3	3.64782	1.98247	0.640049	1.65036e-38	6.04048e-34	0.715	0.652
H2AFZ	4.54226	2.31954	0.739492	1.66308e-37	6.08704e-33	0.799	0.671
TPX2	1.0395	0.18275	0.786068	4.59325e-37	1.68117e-32	0.211	0.072
AL355075.4	0.225253	1.1953	-0.841336	1.82778e-36	6.68987e-32	0.195	0.347
FABP7	0.0794653	0.630564	-0.595054	2.72919e-36	9.98912e-32	0.05	0.183
CENPE	0.577721	0.0462266	0.592646	9.45174e-36	3.45943e-31	0.122	0.022
BMP2	1.08742	2.16931	-0.602447	2.71247e-35	9.92791e-31	0.436	0.58
SRI	5.97141	3.59389	0.601733	4.36775e-35	1.59864e-30	0.828	0.742
ZFHX4	2.67902	1.39082	0.621816	6.68503e-34	2.44679e-29	0.648	0.543
PTGDS	0.566391	1.39127	-0.610332	1.15186e-31	4.21593e-27	0.301	0.439
EGR1	6.54844	11.5722	-0.735982	8.28289e-30	3.03162e-25	0.662	0.771
GPR155	0.53356	1.37151	-0.628922	2.95116e-29	1.08015e-24	0.398	0.487
MIF	7.44403	4.41133	0.641949	1.0062e-28	3.68281e-24	0.831	0.752
COMMD6	2.45063	1.21088	0.642237	6.40955e-28	2.34596e-23	0.662	0.546
DDIT4	0.415865	1.19398	-0.631869	7.54096e-28	2.76007e-23	0.323	0.434
TUBA1B	5.19541	2.71868	0.73641	5.63602e-26	2.06284e-21	0.797	0.682
IER2	3.45607	5.87875	-0.626376	6.04723e-25	2.21335e-20	0.648	0.745
HMGN2	4.04226	1.42241	1.05763	2.39563e-24	8.76825e-20	0.691	0.538
PTN	9.81988	6.19368	0.588882	3.42802e-23	1.25469e-18	0.834	0.824
ZFAND2A	0.526562	1.3036	-0.593604	2.70193e-21	9.88935e-17	0.409	0.477
HIST1H1B	1.24468	0.217266	0.882862	8.49817e-21	3.11042e-16	0.204	0.097
RPL27A	12.8434	8.14987	0.597377	4.92959e-20	1.80428e-15	0.894	0.852
AC104051.2	0.842084	3.23162	-1.19987	6.87677e-18	2.51697e-13	0.331	0.4
BTG2	2.82602	4.86237	-0.615639	1.97521e-17	7.22945e-13	0.691	0.75
NEAT1	1.4146	0.489805	0.696658	1.09517e-16	4.00844e-12	0.335	0.212
KCNQ1OT1	23.0778	13.4165	0.739976	2.34238e-16	8.57336e-12	0.778	0.88
TUBB3	3.3317	1.79684	0.631135	8.61752e-16	3.1541e-11	0.718	0.607
BCAS1	1.38731	2.71946	-0.639706	1.06027e-15	3.8807e-11	0.479	0.54
GADD45G	1.72124	3.18288	-0.620232	2.74108e-14	1.00326e-09	0.549	0.6
RND3	2.23712	0.955868	0.726904	1.03026e-12	3.77085e-08	0.417	0.321
HIST1H1C	2.75298	1.45446	0.61263	1.01274e-07	0.00370672	0.616	0.53
AL627171.2	5.61485	8.9473	-0.588598	5.60215e-07	0.0205044	0.859	0.886

## Sheet: Oligodendrocytes_diff_si
gene	Cluster_Oligodendrocytes_in_HG_mean	Cluster_Oligodendrocytes_in_LG_mean	log2FC	p_val	p_val_adj	pct.1	pct.2
XIST	14.3588	0.00460573	3.93436	0	0	0.968	0.004
MTRNR2L1	3.36399	0.0328084	2.07908	1.31486e-196	4.8125e-192	0.717	0.022
TSIX	3.54594	0.0323249	2.13868	1.26434e-175	4.62763e-171	0.622	0.01
MT-ND5	80.6815	23.2513	1.75195	1.09654e-108	4.01343e-104	0.996	0.953
MT-ND4	120.09	39.6457	1.5749	8.3616e-104	3.06043e-99	1	0.979
MT-CYB	73.5996	21.3105	1.74144	6.32576e-101	2.31529e-96	0.996	0.95
MT-ATP6	177.726	56.736	1.63021	8.06014e-93	2.95009e-88	1	0.988
MT-CO3	131.332	41.1604	1.65021	3.07694e-92	1.12619e-87	0.996	0.978
MT-CO1	187.533	64.7532	1.51969	4.12475e-91	1.5097e-86	1	0.99
MT-ND3	96.6861	34.5661	1.45765	3.57765e-80	1.30946e-75	1	0.973
MT-ND1	78.8331	31.3459	1.30341	3.27687e-79	1.19937e-74	0.996	0.97
MT-ND6	22.6673	6.33753	1.68953	8.96595e-75	3.28163e-70	0.972	0.857
MT-ND2	85.698	39.8919	1.08419	3.81642e-73	1.39685e-68	1	0.982
DDX3Y	0.0088962	2.90754	-1.95348	4.70269e-73	1.72123e-68	0.004	0.655
MT-CO2	151.533	67.7256	1.1502	2.13671e-67	7.82058e-63	1	0.98
MT-ND4L	24.3455	10.2017	1.17801	2.56417e-64	9.38512e-60	0.986	0.922
MT-ATP8	11.6701	4.73873	1.14263	4.41134e-57	1.6146e-52	0.961	0.821
ZFYVE16	7.42561	14.0678	-0.838615	1.39248e-45	5.09661e-41	0.887	0.974
DPYSL5	1.89889	0.37821	1.07271	2.17905e-45	7.97553e-41	0.541	0.175
FTH1	21.1306	38.6121	-0.839899	4.24335e-44	1.55311e-39	0.972	0.982
CRYAB	23.9165	46.3987	-0.927743	6.04746e-44	2.21343e-39	0.961	0.99
UBB	11.1245	25.0675	-1.10433	1.26334e-40	4.62396e-36	0.919	0.958
UTY	0	0.961265	-0.971785	1.68944e-39	6.18352e-35	0	0.424
STMN4	1.99541	5.27749	-1.06743	1.08371e-38	3.96648e-34	0.597	0.801
PTGDS	25.4201	40.4641	-0.650225	1.18811e-34	4.34859e-30	0.958	0.985
KDM5D	0	0.7327	-0.793022	2.38559e-33	8.73149e-29	0	0.372
FTL	8.42517	14.8271	-0.747807	1.09286e-30	3.99996e-26	0.866	0.931
CALM1	8.70703	13.6808	-0.596831	1.81163e-29	6.63074e-25	0.936	0.936
USP9Y	0	0.686525	-0.754053	7.37542e-27	2.69948e-22	0	0.312
DBNDD2	7.24168	12.094	-0.667901	2.61025e-26	9.55376e-22	0.806	0.898
CSRP1	2.56093	5.00176	-0.75313	2.92096e-26	1.0691e-21	0.633	0.818
RPS4Y1	0	0.550444	-0.632681	4.0341e-26	1.47652e-21	0	0.305
PLAAT3	3.92544	7.17837	-0.731559	6.00912e-26	2.1994e-21	0.717	0.866
HSPA1B	11.6605	23.0202	-0.923916	2.64081e-25	9.66562e-21	0.852	0.942
HSP90AA1	49.4005	81.4277	-0.709692	9.00427e-25	3.29565e-20	0.982	0.995
HSP90AB1	11.1752	20.1338	-0.795607	5.31735e-24	1.9462e-19	0.912	0.954
RGCC	3.70779	7.13472	-0.789044	1.07572e-23	3.93726e-19	0.749	0.862
RNASE1	2.89797	5.97723	-0.839931	1.24987e-23	4.57464e-19	0.664	0.789
PTPRZ1	1.88926	0.716717	0.751046	6.26763e-23	2.29402e-18	0.442	0.174
GNAS	4.04621	1.8318	0.833482	2.24222e-22	8.20674e-18	0.767	0.596
HSPH1	8.96782	20.8018	-1.1291	2.27708e-22	8.33434e-18	0.756	0.874
TUBB2B	1.26745	0.318027	0.782691	2.7545e-22	1.00818e-17	0.269	0.071
MARCKS	1.54082	0.527922	0.733724	3.32006e-22	1.21518e-17	0.41	0.159
B2M	13.3074	6.96804	0.844468	3.7365e-22	1.3676e-17	0.933	0.899
DNAJB1	14.5915	24.6738	-0.719538	7.70556e-22	2.82031e-17	0.922	0.96
HSPA1A	33.4799	58.2378	-0.780764	2.01015e-21	7.35735e-17	0.933	0.982
PTN	3.22954	6.02407	-0.731808	4.60417e-21	1.68517e-16	0.696	0.827
PLLP	2.00554	3.678	-0.638269	6.62324e-21	2.42417e-16	0.544	0.767
IER2	4.87276	11.5154	-1.09159	2.53187e-20	9.26689e-16	0.668	0.835
MAT2A	3.79445	6.89884	-0.720277	8.01156e-20	2.93231e-15	0.739	0.881
FIS1	1.26926	2.66233	-0.690539	8.66894e-20	3.17292e-15	0.399	0.675
TXNIP	1.2551	2.73657	-0.72852	1.10049e-19	4.02791e-15	0.396	0.663
HEPN1	0.568133	1.49978	-0.672752	1.62745e-19	5.95664e-15	0.261	0.566
CCL3	0.657494	1.53996	-0.615803	1.8106e-19	6.62699e-15	0.145	0.464
MAL	2.92319	5.39833	-0.70567	2.41069e-19	8.82337e-15	0.65	0.796
ZDHHC11	0.890466	0.225919	0.624878	3.02062e-19	1.10558e-14	0.329	0.124
TALDO1	1.17009	2.44248	-0.665692	2.45021e-18	8.96801e-14	0.442	0.676
HBS1L	1.56804	3.15111	-0.69283	3.31374e-18	1.21286e-13	0.488	0.733
GSTP1	0.675065	1.56184	-0.612961	8.91371e-18	3.26251e-13	0.286	0.562
FAM118A	0.100324	0.656181	-0.589931	9.53701e-18	3.49064e-13	0.064	0.316
FEZ1	3.81843	6.56295	-0.650387	1.48554e-17	5.43722e-13	0.731	0.821
ZFAND2A	0.520699	1.91077	-0.936666	5.20891e-17	1.90651e-12	0.247	0.504
MAP6D1	0.88635	1.87	-0.605453	1.33827e-16	4.8982e-12	0.389	0.641
CKB	2.27644	4.01019	-0.612737	2.17339e-16	7.95483e-12	0.583	0.767
MTRNR2L8	3.23202	1.59276	0.706857	2.19017e-16	8.01625e-12	0.728	0.572
EEF1A1	18.7327	11.5301	0.655192	5.02221e-16	1.83818e-11	0.979	0.938
NPHP3	0.949036	1.95366	-0.599745	1.05755e-15	3.87072e-11	0.382	0.633
CFL2	2.15433	3.74845	-0.590124	6.26082e-15	2.29152e-10	0.569	0.748
FOSB	18.4516	31.3435	-0.733588	1.03449e-14	3.78635e-10	0.919	0.947
EGR1	12.5636	21.5125	-0.730991	1.16886e-14	4.27814e-10	0.799	0.931
DDIT3	0.793651	1.75591	-0.619631	3.306e-14	1.21003e-09	0.297	0.544
MID1IP1	1.61529	2.94354	-0.592523	3.53968e-14	1.29556e-09	0.495	0.689
PCDH10	6.64964	3.61804	0.728111	9.75514e-14	3.57048e-09	0.816	0.737
AC008771.1	1.29757	2.56716	-0.63467	2.68815e-13	9.83889e-09	0.357	0.614
GSN	10.455	6.09579	0.690945	3.03327e-13	1.11021e-08	0.894	0.86
LGALS1	1.2491	0.211079	0.893052	6.4317e-13	2.35407e-08	0.226	0.084
MAP1B	9.90388	5.17705	0.819853	1.77589e-12	6.49993e-08	0.869	0.783
LINC00324	1.05801	0.232231	0.739975	2.69039e-12	9.84708e-08	0.184	0.06
JUN	25.6016	41.1417	-0.663735	7.39001e-12	2.70482e-07	0.908	0.948
HSPD1	3.44785	6.10059	-0.674829	3.08105e-11	1.12769e-06	0.696	0.805
TMSB4X	13.2187	6.37129	0.947803	6.11174e-11	2.23696e-06	0.908	0.861
ATF3	3.1952	6.1705	-0.773334	1.12224e-10	4.10751e-06	0.519	0.701
EGR2	0.441124	1.53858	-0.816829	5.82199e-10	2.13091e-05	0.155	0.335
DNAJA4	0.517019	1.49461	-0.717577	1.08772e-09	3.98117e-05	0.201	0.385
JAKMIP3	0.999571	2.00421	-0.587296	1.29103e-09	4.72529e-05	0.417	0.607
MYADM	2.07702	3.8811	-0.665671	1.85515e-09	6.79003e-05	0.498	0.657
TUBB	1.7509	0.759904	0.644405	2.90186e-09	0.000106211	0.505	0.375
MEG3	0.0830885	0.715405	-0.663398	2.74428e-08	0.00100443	0.039	0.165
NEFM	0.339898	1.0106	-0.585501	9.69337e-08	0.00354787	0.081	0.221
PMP2	2.52943	1.09686	0.751202	1.39985e-07	0.0051236	0.473	0.358
RPS2	3.94609	2.1674	0.642991	4.77397e-07	0.0174732	0.707	0.645
HSPA6	0.512673	1.52252	-0.737765	8.67291e-07	0.0317437	0.081	0.209

## Sheet: Endothelial_cells_diff_s
gene	Cluster_Endothelial cells_in_HG_mean	Cluster_Endothelial cells_in_LG_mean	log2FC	p_val	p_val_adj	pct.1	pct.2
XIST	13.5649	0	3.86442	1.92957e-98	7.06241e-94	0.865	0
MTRNR2L1	5.50726	0.0527702	2.62786	9.80363e-68	3.58823e-63	0.701	0.042
DDX3Y	0.0289835	3.10241	-1.99525	1.45118e-62	5.31148e-58	0.003	0.673
RPS4Y1	0	1.77596	-1.47299	1.36735e-56	5.00463e-52	0	0.616
HLA-C	6.49908	19.2744	-1.43487	3.32104e-50	1.21553e-45	0.715	0.932
TSIX	1.90133	0.0218549	1.50552	1.62476e-38	5.94677e-34	0.427	0.006
IFI27	13.8982	34.5276	-1.2538	1.56299e-36	5.72069e-32	0.792	0.958
IFNGR1	4.63499	11.3126	-1.12764	1.65276e-31	6.04928e-27	0.649	0.92
AKR1C3	0.362658	2.50497	-1.36298	4.81271e-30	1.7615e-25	0.233	0.643
BST2	2.17712	6.05095	-1.1501	7.37109e-30	2.69789e-25	0.524	0.836
B2M	39.6403	70.0943	-0.806821	2.08854e-29	7.64426e-25	0.962	0.991
HLA-DRB5	0.0211835	0.970152	-0.948065	2.94323e-29	1.07725e-24	0.014	0.387
FTH1	7.96613	16.108	-0.932115	8.12073e-29	2.97227e-24	0.844	0.961
SLC16A1	3.14764	9.58959	-1.35228	5.907e-28	2.16202e-23	0.569	0.83
PTGDS	1.52285	5.2406	-1.30663	1.21571e-27	4.44963e-23	0.306	0.759
FKBP5	2.8235	6.4194	-0.956409	1.87045e-27	6.84602e-23	0.587	0.863
SRGN	8.31625	16.7569	-0.930562	2.88426e-26	1.05567e-21	0.726	0.914
USP9Y	0	0.56929	-0.650112	4.28784e-26	1.56939e-21	0	0.324
SPARCL1	25.2637	43.6551	-0.765754	1.09922e-23	4.02325e-19	0.903	0.964
SOX4	4.25023	0.93076	1.44321	5.87501e-23	2.15031e-18	0.639	0.312
IL1R1	0.519558	2.18595	-1.06807	7.34993e-23	2.69015e-18	0.156	0.536
CRYAB	0.537883	2.3142	-1.10771	7.91879e-23	2.89836e-18	0.205	0.607
CA4	1.03268	4.01648	-1.3033	2.07055e-22	7.57842e-18	0.247	0.613
RPS28	17.7215	33.4468	-0.879672	3.34424e-22	1.22402e-17	0.861	0.943
TPT1	21.9484	34.5132	-0.629963	1.09648e-21	4.01322e-17	0.955	0.988
IFI6	3.17255	7.3652	-1.00347	4.82407e-21	1.76566e-16	0.542	0.801
NET1	8.7286	15.77	-0.785575	4.49876e-20	1.64659e-15	0.757	0.929
LY6E	1.63052	4.26789	-1.00188	4.83544e-20	1.76982e-15	0.41	0.744
RPL30	7.05861	12.1805	-0.709797	2.85144e-19	1.04366e-14	0.701	0.899
RPS23	13.0078	24.2043	-0.847437	3.26319e-19	1.19436e-14	0.819	0.926
RPS27	12.9619	21.5529	-0.691821	4.18356e-19	1.53123e-14	0.885	0.943
RPL10	11.3058	19.5744	-0.741513	5.66762e-19	2.0744e-14	0.823	0.917
RPS9	4.98516	9.18407	-0.766852	5.66774e-19	2.07445e-14	0.681	0.881
TXNIP	0.874066	2.58998	-0.937805	6.83257e-19	2.50079e-14	0.292	0.646
PDK4	2.26683	5.2636	-0.939099	1.97374e-18	7.22408e-14	0.493	0.789
NUDT16	0.341102	1.28511	-0.768842	4.40462e-18	1.61213e-13	0.215	0.557
IFITM1	0.208571	0.843909	-0.609465	6.62757e-18	2.42576e-13	0.128	0.443
WASHC2A	0.553255	2.21128	-1.04786	1.36599e-17	4.99966e-13	0.306	0.595
MT-ND4	72.7865	40.2879	0.837638	1.96013e-17	7.17428e-13	0.99	0.952
MT-ND1	50.4941	26.6007	0.899705	2.58176e-17	9.44952e-13	0.955	0.923
IFI44L	2.51107	5.17418	-0.814336	3.84769e-17	1.40829e-12	0.497	0.786
RPS3A	5.39293	9.47776	-0.712781	5.41556e-17	1.98215e-12	0.708	0.893
RPL39	8.53688	14.8188	-0.730049	8.59643e-17	3.14638e-12	0.809	0.908
ITM2A	10.5311	18.9587	-0.791484	9.3422e-17	3.41934e-12	0.691	0.911
TMSB10	25.9744	43.5031	-0.722317	1.13909e-16	4.16919e-12	0.91	0.958
RPS12	7.78683	12.9988	-0.671885	1.79851e-16	6.58273e-12	0.774	0.881
TSC22D1	14.3255	24.172	-0.715887	3.11809e-16	1.14125e-11	0.885	0.94
FAU	4.12638	7.42099	-0.716051	3.95592e-16	1.44791e-11	0.653	0.845
RGS5	0.649812	3.96178	-1.58856	4.57763e-16	1.67546e-11	0.118	0.396
IFITM3	6.49373	11.6988	-0.760933	6.40449e-16	2.34411e-11	0.691	0.875
FTL	7.16482	12.6032	-0.736457	7.7309e-16	2.82959e-11	0.788	0.923
ATP1A2	0.182327	1.34419	-0.987457	1.72929e-15	6.32939e-11	0.052	0.301
AKAP12	2.3774	4.9291	-0.8119	2.15749e-15	7.89661e-11	0.389	0.679
LIFR	2.94591	5.65687	-0.754486	3.64303e-15	1.33339e-10	0.556	0.815
RPS27A	7.12544	12.399	-0.721608	4.22154e-15	1.54513e-10	0.705	0.887
RPL26	6.21883	10.2175	-0.635918	4.6358e-15	1.69675e-10	0.684	0.884
MXI1	1.19361	2.47341	-0.663042	7.93225e-15	2.90328e-10	0.413	0.705
HIGD1B	0.0752069	0.969431	-0.873165	1.1961e-14	4.37785e-10	0.035	0.259
SLCO1A2	2.24959	4.18124	-0.67304	1.39112e-14	5.09163e-10	0.434	0.756
TPM1	5.06223	8.10022	-0.586053	2.41824e-14	8.85101e-10	0.785	0.89
RAC1	3.48565	6.25238	-0.693138	2.73978e-14	1.00279e-09	0.646	0.807
SELENOW	2.43929	4.2646	-0.614214	2.76333e-14	1.01141e-09	0.59	0.824
PLCG2	84.4031	44.3488	0.913223	2.79855e-14	1.0243e-09	0.983	0.949
GNG5	1.85571	3.76067	-0.737315	3.1612e-14	1.15703e-09	0.524	0.744
RPS15	5.3519	8.79198	-0.624413	3.34263e-14	1.22344e-09	0.712	0.872
ST6GAL1	1.45271	3.10703	-0.743722	3.51891e-14	1.28795e-09	0.441	0.729
AL732437.3	0.750583	2.50638	-1.00215	5.48535e-14	2.00769e-09	0.194	0.476
RPS13	4.69905	8.07855	-0.67174	6.07729e-14	2.22435e-09	0.632	0.845
TMCC3	0.808489	1.94172	-0.701873	6.37877e-14	2.33469e-09	0.354	0.646
VAMP5	0.749985	1.73831	-0.645941	7.78561e-14	2.84961e-09	0.351	0.619
STOM	2.14371	4.04476	-0.682319	7.8113e-14	2.85901e-09	0.486	0.759
RPL34	9.85916	15.3854	-0.593501	9.57469e-14	3.50443e-09	0.819	0.896
MT-CO3	71.2534	40.0824	0.814545	1.03226e-13	3.77818e-09	0.972	0.958
XAF1	6.72695	11.3755	-0.679518	1.17906e-13	4.31549e-09	0.781	0.872
MT2A	38.8804	65.9559	-0.747532	1.4426e-13	5.28007e-09	0.865	0.973
SSR3	1.12525	2.26823	-0.620879	1.82458e-13	6.67813e-09	0.434	0.699
RPS18	10.9499	17.9185	-0.662802	2.19992e-13	8.05193e-09	0.806	0.92
RPS25	5.86764	9.95997	-0.674358	2.70032e-13	9.88343e-09	0.736	0.878
UBB	7.22184	11.6931	-0.626511	3.01596e-13	1.10387e-08	0.806	0.92
PPP1R14A	0.78263	1.6959	-0.59676	3.83525e-13	1.40374e-08	0.292	0.607
RPS8	10.7518	16.9079	-0.607714	4.07587e-13	1.49181e-08	0.812	0.917
RPS14	7.05537	11.4851	-0.632184	4.89447e-13	1.79142e-08	0.722	0.878
OMD	0.902651	2.27004	-0.781298	5.84093e-13	2.13784e-08	0.25	0.542
DDX3X	14.5925	7.59403	0.859443	6.71119e-13	2.45636e-08	0.875	0.83
MARCKS	2.28635	0.563307	1.07189	7.48041e-13	2.73791e-08	0.476	0.25
TMEM123	2.40082	4.12446	-0.591519	8.05013e-13	2.94643e-08	0.562	0.783
ACSL3	2.94711	5.31634	-0.678292	9.67709e-13	3.54191e-08	0.625	0.807
TMEM204	1.68946	3.23245	-0.654177	1.10034e-12	4.02736e-08	0.483	0.738
POMP	4.26457	7.12142	-0.625416	1.11473e-12	4.08003e-08	0.628	0.827
MT1E	15.5697	25.3545	-0.669501	1.37975e-12	5.05001e-08	0.764	0.932
RPS24	7.81559	12.2641	-0.589398	1.42605e-12	5.2195e-08	0.75	0.89
PFDN5	2.06177	3.71836	-0.623917	1.46439e-12	5.35982e-08	0.538	0.765
RPL35A	5.48968	9.00738	-0.624844	1.87005e-12	6.84455e-08	0.701	0.848
RPL19	5.88787	9.83276	-0.653272	4.01886e-12	1.47094e-07	0.705	0.869
ISG15	1.40144	3.03678	-0.749304	8.08362e-12	2.95869e-07	0.399	0.649
IFIT3	1.00222	2.35345	-0.744049	8.46461e-12	3.09813e-07	0.302	0.56
PER3	1.39267	0.476861	0.696085	9.04313e-12	3.30988e-07	0.5	0.28
PTPRZ1	1.80729	0.549038	0.857804	1.23699e-11	4.52751e-07	0.378	0.149
HERC6	0.340007	1.02644	-0.596707	1.2679e-11	4.64062e-07	0.198	0.446
RPL36AL	1.311	2.67566	-0.669489	1.38006e-11	5.05114e-07	0.424	0.702
MT-ATP6	110.905	73.4298	0.588321	1.45782e-11	5.33578e-07	0.99	0.946
NPIPB5	6.94059	2.36857	1.23711	2.1329e-11	7.80661e-07	0.694	0.601
RPL17	5.39431	8.64455	-0.592925	3.16336e-11	1.15782e-06	0.688	0.869
GRASP	3.44501	5.79717	-0.612748	3.32695e-11	1.2177e-06	0.625	0.815
MTRNR2L8	5.48836	2.5697	0.862051	3.38123e-11	1.23756e-06	0.771	0.682
DYNLRB1	1.01495	2.04245	-0.59449	3.56554e-11	1.30502e-06	0.413	0.655
HSP90AB1	17.6887	27.5937	-0.61353	4.59663e-11	1.68241e-06	0.927	0.958
RABAC1	0.766919	1.67847	-0.600176	1.06777e-10	3.90814e-06	0.368	0.625
RSAD2	0.33542	1.0595	-0.624999	1.64496e-10	6.02071e-06	0.181	0.408
COL4A2	4.82027	0.477064	1.97835	1.82808e-10	6.69095e-06	0.469	0.295
PPFIBP1	4.65636	7.60906	-0.605982	2.60109e-10	9.52027e-06	0.722	0.848
ADIRF	2.81271	5.01702	-0.658231	3.35943e-10	1.22958e-05	0.472	0.714
MT-ND4L	14.6489	8.77215	0.679313	3.54904e-10	1.29898e-05	0.917	0.869
COX6B1	0.71758	1.63139	-0.615449	5.37321e-10	1.96665e-05	0.351	0.589
IL6ST	6.33098	10.4099	-0.638204	5.93079e-10	2.17073e-05	0.778	0.872
IFIT2	0.678147	1.6756	-0.672991	8.40164e-10	3.07508e-05	0.17	0.402
LAMB1	0.699108	0.0615832	0.67856	1.27245e-09	4.65728e-05	0.184	0.039
DLL4	2.11537	0.607501	0.954586	1.36447e-09	4.9941e-05	0.524	0.36
MT-CYB	59.1685	38.3598	0.612285	2.09058e-09	7.65172e-05	0.993	0.935
MT1M	4.97213	11.4513	-1.05998	2.42165e-09	8.86347e-05	0.58	0.756
CD93	1.35734	0.206374	0.966485	3.49665e-09	0.000127981	0.292	0.119
MT1A	1.02501	3.19784	-1.05172	3.57998e-09	0.000131031	0.233	0.455
EXT1	0.869852	0.166492	0.680747	4.51265e-09	0.000165167	0.309	0.134
STC1	1.2441	0.120553	1.00192	4.72411e-09	0.000172907	0.17	0.033
CD320	1.71604	3.32826	-0.672282	1.56297e-08	0.000572064	0.507	0.696
PDGFB	2.42281	0.806442	0.922032	1.721e-08	0.000629903	0.497	0.339
NR1D2	0.927724	0.256012	0.618049	2.54805e-08	0.00093261	0.368	0.199
RN7SL832P	1.306	0.123359	1.03757	2.67782e-08	0.000980107	0.247	0.095
HSPA1B	12.5943	20.1576	-0.638182	2.90298e-08	0.00106252	0.809	0.875
DST	3.40216	1.80488	0.650269	3.63745e-08	0.00133134	0.608	0.423
MT-CO1	97.4734	62.3267	0.636919	4.25719e-08	0.00155818	1	0.94
AC020911.2	1.5817	0.307949	0.981016	8.38899e-08	0.00307045	0.375	0.22
KMT2E-AS1	2.11575	0.730957	0.848012	8.84155e-08	0.0032361	0.531	0.39
MCAM	1.2078	0.275559	0.791482	9.01765e-08	0.00330055	0.278	0.125
SNHG9	1.89028	0.557706	0.891789	9.86736e-08	0.00361155	0.472	0.333
SPG7	1.75723	0.765464	0.643171	1.58379e-07	0.00579685	0.552	0.438
SLC4A7	0.827785	0.122688	0.70314	1.83866e-07	0.00672969	0.236	0.092
RGCC	5.91476	9.77614	-0.640089	2.39509e-07	0.00876628	0.663	0.753
DUSP6	4.845	2.07358	0.927283	2.96401e-07	0.0108486	0.615	0.533
HBEGF	1.83728	3.2786	-0.59263	3.57264e-07	0.0130762	0.476	0.64
HSPG2	2.12552	0.500573	1.05858	5.91838e-07	0.0216618	0.399	0.268
PTN	0.825228	1.95213	-0.693678	6.15099e-07	0.0225133	0.201	0.372
Z99127.4	1.48822	0.321066	0.913411	8.02651e-07	0.0293778	0.344	0.202
NREP	1.08931	0.207613	0.790867	9.22953e-07	0.033781	0.295	0.158
AKAP13	2.09943	0.694937	0.87077	9.53636e-07	0.034904	0.507	0.393
STARD4-AS1	0.863227	0.211422	0.621102	1.27479e-06	0.0466586	0.24	0.104

## Sheet: Microglia_cells_diff_sig
gene	Cluster_Microglia cells_in_HG_mean	Cluster_Microglia cells_in_LG_mean	log2FC	p_val	p_val_adj	pct.1	pct.2
XIST	12.9622	0	3.80345	6.51733e-262	2.38541e-257	0.852	0
DDX3Y	0	10.9273	-3.57619	8.55956e-167	3.13288e-162	0	0.77
MTRNR2L1	3.31714	0.0928713	1.98195	3.79318e-123	1.38834e-118	0.524	0.027
TSIX	3.32342	0.00722319	2.10179	1.65458e-107	6.05592e-103	0.421	0.004
FAM118A	0.431189	2.83205	-1.4209	8.18577e-67	2.99607e-62	0.117	0.559
USP9Y	0	1.30916	-1.20737	2.75521e-56	1.00843e-51	0	0.343
UTY	0	1.10171	-1.07156	3.95788e-55	1.44862e-50	0	0.337
SERPINE1	0.826708	5.02363	-1.72139	5.4008e-49	1.97675e-44	0.113	0.477
XAF1	0.722373	3.70985	-1.45128	2.59316e-47	9.49123e-43	0.191	0.539
SPP1	49.9629	11.9399	1.97762	1.46522e-44	5.36285e-40	0.863	0.709
CRYAB	0.894588	2.91665	-1.04774	6.63302e-44	2.42775e-39	0.189	0.557
SMAP2	2.93325	6.35348	-0.902704	6.36779e-40	2.33067e-35	0.527	0.784
MTSS1	0.919028	2.75711	-0.969249	1.63806e-39	5.99546e-35	0.234	0.575
NOVA1	1.78329	0.283317	1.11692	4.48108e-39	1.64012e-34	0.311	0.066
NAV3	4.52454	1.87819	0.940696	5.50432e-39	2.01463e-34	0.596	0.27
PTPRZ1	2.23408	0.500554	1.10786	5.20657e-38	1.90566e-33	0.402	0.133
KDM5D	0.0117445	0.718933	-0.764669	8.05353e-33	2.94767e-28	0.002	0.217
MERTK	2.03702	4.25223	-0.790271	1.10716e-31	4.0523e-27	0.368	0.69
DIP2A	2.77964	5.99099	-0.887246	9.20532e-31	3.36924e-26	0.488	0.759
SREBF2-AS1	3.70495	0.754989	1.42272	2.35706e-30	8.62707e-26	0.423	0.193
DAB2	2.12854	4.7749	-0.884306	4.29691e-30	1.57271e-25	0.419	0.688
IFI44L	0.317148	1.64542	-1.00608	1.2329e-29	4.51254e-25	0.081	0.327
HLA-DRB5	0.47857	1.75146	-0.895996	4.66154e-28	1.70617e-23	0.139	0.396
AL360012.1	6.5653	2.0253	1.32232	2.75475e-27	1.00827e-22	0.579	0.387
GRID2	2.48431	0.787846	0.962651	3.44582e-27	1.2612e-22	0.359	0.135
CCL3L1	32.453	12.1399	1.34818	3.656e-26	1.33813e-21	0.708	0.52
PTGDS	1.16417	2.58769	-0.729238	3.74946e-26	1.37234e-21	0.241	0.534
TNFAIP2	0.764778	2.00688	-0.76878	7.41491e-26	2.71393e-21	0.194	0.454
CCL3	30.4478	64.3963	-1.05625	4.30987e-25	1.57746e-20	0.665	0.863
ZBTB16	1.08686	2.46014	-0.729497	8.2008e-25	3.00158e-20	0.235	0.515
TRIM22	1.618	3.5342	-0.792383	1.40372e-24	5.13776e-20	0.363	0.616
ROCK1	2.14891	4.06503	-0.68572	2.07495e-24	7.59454e-20	0.436	0.692
CCL4L2	25.8902	11.997	1.0489	4.73275e-24	1.73223e-19	0.67	0.448
AL499604.1	9.16125	3.76691	1.09195	1.08023e-23	3.95375e-19	0.67	0.547
IFNGR1	3.43437	6.51392	-0.760837	3.4957e-23	1.27946e-18	0.536	0.758
MAP2	1.0109	0.128359	0.833614	5.68532e-23	2.08088e-18	0.192	0.042
LINC00278	0	0.509342	-0.59392	4.1259e-22	1.51012e-17	0	0.146
CSGALNACT1	0.52029	1.42922	-0.676146	4.64099e-22	1.69865e-17	0.131	0.365
KCNMA1	0.309547	1.1281	-0.700495	4.91353e-22	1.7984e-17	0.095	0.3
DLEU1	2.53655	0.973983	0.841232	1.52967e-21	5.59876e-17	0.407	0.199
PSME4	0.546816	1.59543	-0.746674	4.5904e-21	1.68013e-16	0.172	0.394
PLEK	1.9291	4.30119	-0.855856	1.34719e-20	4.93084e-16	0.299	0.528
FCGR1B	0.76585	1.76216	-0.645435	1.86581e-20	6.82905e-16	0.203	0.432
CHKA	1.03316	2.10464	-0.610701	2.01308e-20	7.36806e-16	0.259	0.502
TUBB	2.46429	0.776258	0.96372	2.31628e-20	8.47782e-16	0.431	0.235
FRMD4B	1.17758	2.53499	-0.69898	9.86002e-20	3.60886e-15	0.284	0.515
TBC1D12	0.686665	1.7023	-0.680015	4.79257e-19	1.75413e-14	0.204	0.423
FAM133B	5.93286	10.9198	-0.781833	1.12903e-18	4.13236e-14	0.579	0.732
MRC1	0.839217	2.22392	-0.809724	1.4343e-18	5.24968e-14	0.156	0.365
DDX21	2.20881	4.25099	-0.710551	7.54121e-18	2.76016e-13	0.416	0.624
RNF213	3.56668	6.09778	-0.636223	1.16703e-17	4.27144e-13	0.548	0.76
NCOA3	1.19038	2.54146	-0.693162	1.70971e-17	6.25771e-13	0.302	0.519
RPS2	8.268	3.148	1.15984	3.58938e-17	1.31375e-12	0.694	0.57
HSP90AB1	28.0765	46.1841	-0.698447	4.03645e-17	1.47738e-12	0.873	0.927
SEC14L1	1.48203	2.75034	-0.595501	4.73284e-17	1.73227e-12	0.361	0.567
DYNC1H1	2.42621	4.26541	-0.619934	5.21453e-17	1.90857e-12	0.424	0.629
AC012368.1	1.57749	2.88026	-0.590186	8.27223e-17	3.02772e-12	0.326	0.554
MYO1E	0.254111	0.916038	-0.611461	1.58354e-16	5.79593e-12	0.086	0.254
TRA2A	2.28314	4.15144	-0.649902	1.58577e-16	5.80409e-12	0.411	0.6
USP8	1.15789	2.78384	-0.81023	1.58995e-16	5.81937e-12	0.277	0.471
MAN1A1	0.62392	1.53799	-0.644207	2.81298e-16	1.02958e-11	0.196	0.388
AC007952.4	10.5903	6.0311	0.721096	3.46243e-16	1.26728e-11	0.703	0.632
VIM	2.81469	0.299179	1.55397	6.37353e-16	2.33277e-11	0.198	0.069
ACTB	15.4085	6.86247	1.06139	1.00945e-15	3.69471e-11	0.833	0.787
Z99572.1	2.2317	0.634095	0.983801	1.16865e-15	4.27737e-11	0.371	0.219
ZFYVE16	0.85168	1.85707	-0.625702	2.97867e-15	1.09022e-10	0.215	0.41
IVNS1ABP	2.32532	4.24544	-0.657568	4.91995e-15	1.80075e-10	0.455	0.624
PABPC4	10.4473	5.80612	0.750109	1.05315e-14	3.85464e-10	0.759	0.749
ARIH1	0.956579	2.0669	-0.648447	3.52292e-14	1.28943e-09	0.239	0.415
AL356804.1	0.0125243	0.591303	-0.652252	5.06425e-14	1.85357e-09	0.003	0.1
AP2A2	0.794405	1.70105	-0.590015	8.34821e-14	3.05553e-09	0.218	0.4
RGS1	23.1611	14.285	0.660563	1.02941e-13	3.76775e-09	0.78	0.722
LGALS1	3.20956	0.164765	1.85363	1.34884e-13	4.93688e-09	0.175	0.065
PTMS	1.63379	0.439236	0.871837	2.60108e-13	9.52021e-09	0.27	0.138
APOC2	6.88475	1.14618	1.8773	2.7817e-13	1.01813e-08	0.357	0.217
DYNC1LI1	0.416288	1.18338	-0.624448	3.49328e-13	1.27858e-08	0.146	0.302
CD74	15.0581	8.39797	0.772881	5.15499e-13	1.88678e-08	0.806	0.733
RPLP0	5.07761	2.8631	0.653747	6.04574e-13	2.2128e-08	0.663	0.541
CH25H	10.6029	6.51442	0.626748	7.53665e-13	2.75849e-08	0.634	0.49
OTUD1	6.03299	11.3927	-0.817276	8.09583e-13	2.96316e-08	0.519	0.657
HSPB1	9.00862	15.1805	-0.69301	8.33989e-13	3.05248e-08	0.548	0.709
HSPA6	4.60192	11.5816	-1.16732	2.19208e-12	8.02323e-08	0.222	0.389
RPL39	10.2325	5.04002	0.895049	7.00708e-12	2.56466e-07	0.729	0.625
CXCR4	1.36434	2.83637	-0.698304	7.69935e-12	2.81804e-07	0.22	0.382
RPL36A	5.46318	2.5877	0.849186	1.73842e-11	6.3628e-07	0.596	0.476
AC245014.3	6.68373	3.62661	0.731849	1.87429e-11	6.86008e-07	0.546	0.427
CCL4	24.9776	54.0755	-1.08414	4.9108e-11	1.7974e-06	0.667	0.788
LINC00461	0.688779	0.105536	0.611235	4.94842e-11	1.81117e-06	0.12	0.037
AL021155.5	6.85131	3.83226	0.700236	7.71685e-11	2.82445e-06	0.608	0.521
MARCKS	6.80061	4.20009	0.585052	1.45581e-10	5.32841e-06	0.706	0.639
KCNQ1OT1	6.68006	17.3945	-1.26009	1.93568e-10	7.08476e-06	0.51	0.625
DDIT3	1.13894	2.21364	-0.587313	2.67228e-10	9.78082e-06	0.28	0.431
WDR74	3.28275	1.76516	0.631173	6.40255e-10	2.3434e-05	0.514	0.412
COTL1	1.80873	0.633335	0.782097	1.14323e-09	4.18435e-05	0.326	0.213
RPL34	7.1312	3.24081	0.939128	1.44147e-09	5.27592e-05	0.605	0.51
Z93241.1	3.89136	1.76014	0.825497	2.23235e-09	8.17063e-05	0.455	0.35
RPL18A	4.48216	1.63342	1.05781	2.67128e-09	9.77715e-05	0.466	0.372
RPS16	5.5886	2.83664	0.780128	2.85535e-09	0.000104509	0.608	0.541
HLA-DQB1	3.00162	1.03905	0.972688	4.228e-09	0.000154749	0.38	0.277
MZF1-AS1	2.28142	0.831609	0.841207	1.01822e-08	0.000372678	0.337	0.222
LDHA	2.27607	1.13866	0.615261	1.66648e-08	0.000609947	0.407	0.297
DNAJA4	1.40764	2.73126	-0.632043	2.14407e-08	0.00078475	0.278	0.412
SERF2	4.96425	2.005	0.988975	3.12092e-08	0.00114229	0.553	0.485
RPS18	7.82214	2.91287	1.1729	4.7303e-08	0.00173134	0.565	0.493
UBA52	3.08514	1.07311	0.978588	5.60444e-08	0.00205128	0.378	0.28
FP700111.1	1.23507	0.405799	0.66893	7.62192e-08	0.0027897	0.235	0.144
RPL37A	6.61525	2.73686	1.02707	7.94727e-08	0.00290878	0.56	0.493
RPSA	2.40922	1.04618	0.736508	1.17516e-07	0.00430122	0.385	0.292
ACTG1	5.05015	2.81498	0.665295	1.17713e-07	0.00430841	0.605	0.544
RPL23	4.82522	2.46655	0.748813	1.48159e-07	0.00542278	0.56	0.477
AC103591.3	6.02219	3.52896	0.63274	1.80887e-07	0.00662064	0.46	0.356
RPL27A	5.89841	2.21991	1.09925	1.86633e-07	0.00683097	0.521	0.457
RPL35	4.37164	1.72715	0.977967	2.29074e-07	0.00838432	0.454	0.37
PPIA	4.75922	2.7524	0.618063	7.13892e-07	0.0261292	0.615	0.569
HLA-DQA1	4.59729	2.16387	0.823036	7.92333e-07	0.0290002	0.423	0.338
ATP5MF	0.830772	0.20288	0.60596	7.95696e-07	0.0291233	0.162	0.086
PHACTR1	5.47571	3.0812	0.666046	9.06639e-07	0.0331839	0.524	0.464
RPLP2	5.51601	2.79105	0.78139	1.03185e-06	0.0377667	0.57	0.505

## Sheet: Naive_CD4T_diff_signific
gene	Cluster_Na茂ve CD4T_in_HG_mean	Cluster_Na茂ve CD4T_in_LG_mean	log2FC	p_val	p_val_adj	pct.1	pct.2
XIST	11.8139	0	3.67963	8.36403e-36	3.06132e-31	0.855	0
DDX3Y	0	5.89568	-2.78569	2.89246e-32	1.05867e-27	0	0.654
RPS4Y1	0	2.54085	-1.8241	3.99486e-24	1.46216e-19	0	0.51
USP9Y	0	1.80131	-1.4861	1.33242e-21	4.87679e-17	0	0.462
UTY	0	1.22761	-1.1555	3.62229e-19	1.3258e-14	0	0.413
MTRNR2L1	2.50833	0.156173	1.60143	8.64046e-15	3.1625e-10	0.515	0.048
KDM5D	0	1.01019	-1.00733	6.27586e-12	2.29703e-07	0	0.26
TSIX	2.08121	0	1.6235	1.51172e-11	5.53303e-07	0.352	0
HLA-C	5.70315	12.6755	-1.02868	2.07021e-11	7.57718e-07	0.673	0.875
HSPA1A	11.1011	36.3055	-1.62425	3.14475e-10	1.15101e-05	0.6	0.904
PTPRZ1	3.2235	0.410638	1.58209	2.73031e-09	9.9932e-05	0.43	0.087
TRIM22	1.28242	3.22682	-0.889008	8.15535e-09	0.000298494	0.315	0.644
FAM118A	0.619182	1.87173	-0.826655	9.68941e-09	0.000354642	0.145	0.471
CRYAB	1.14962	2.98944	-0.892102	4.32484e-08	0.00158293	0.188	0.51
TRG-AS1	0.371218	1.77076	-1.01483	8.69757e-08	0.0031834	0.085	0.346
DDX3X	17.2983	8.91882	0.883469	1.19574e-06	0.0437654	0.867	0.75
ZCCHC2	0.116585	0.737125	-0.637608	1.22222e-06	0.0447344	0.048	0.25
PTGDS	1.08067	2.51836	-0.757854	1.23375e-06	0.0451565	0.255	0.558
PLP1	2.7658	5.3378	-0.751025	1.36243e-06	0.0498663	0.479	0.798

## Sheet: Exhausted_CD8T_diff_sign
gene	Cluster_Exhausted CD8T_in_HG_mean	Cluster_Exhausted CD8T_in_LG_mean	log2FC	p_val	p_val_adj	pct.1	pct.2
DDX3Y	0	7.04511	-3.00811	6.00079e-27	2.19635e-22	0	0.933
XIST	10.0176	0	3.46173	4.19792e-25	1.53648e-20	0.976	0
RPS4Y1	0	2.62694	-1.85875	3.48986e-19	1.27732e-14	0	0.717
USP9Y	0	1.35614	-1.23642	3.1953e-12	1.16951e-07	0	0.483
UTY	0	0.905599	-0.930245	6.82185e-11	2.49687e-06	0	0.433
ATF3	1.64539	4.61008	-1.08454	1.911e-08	0.000699444	0.28	0.783
TSIX	0.969143	0	0.977568	3.35724e-08	0.00122878	0.402	0
MTRNR2L1	1.18165	0.046701	1.05957	3.65934e-08	0.00133936	0.451	0.033
DDIT3	0.983539	2.89926	-0.975123	6.76338e-08	0.00247546	0.305	0.767
HSPA1B	8.08142	26.9478	-1.62175	1.51463e-07	0.0055437	0.707	0.967
HSPA1A	11.684	53.2108	-2.09557	1.12288e-06	0.0410986	0.793	0.967

## Sheet: NK_cells_diff_significan
gene	Cluster_NK cells_in_HG_mean	Cluster_NK cells_in_LG_mean	log2FC	p_val	p_val_adj	pct.1	pct.2
XIST	8.49428	0	3.24706	4.31997e-07	0.0158115	0.875	0

## Sheet: Mural_cells_diff_signifi
gene	Cluster_Mural cells_in_HG_mean	Cluster_Mural cells_in_LG_mean	log2FC	p_val	p_val_adj	pct.1	pct.2
XIST	15.1307	0	4.01174	4.18207e-42	1.53068e-37	0.876	0
MTRNR2L1	3.93718	0.0354308	2.25345	2.80326e-30	1.02602e-25	0.724	0.042
TXNIP	1.95697	12.1011	-2.14749	8.50489e-24	3.11287e-19	0.562	0.895
TSIX	2.75699	0	1.90958	6.34997e-20	2.32415e-15	0.476	0
DDX3Y	0	2.01124	-1.59036	1.11218e-16	4.07071e-12	0	0.49
PTGDS	3.36695	15.5669	-1.9236	1.05597e-14	3.86496e-10	0.4	0.825
ACTA2	24.831	3.37952	2.56026	1.43782e-14	5.26256e-10	0.667	0.21
PTN	10.444	27.5433	-1.31856	1.91779e-12	7.01932e-08	0.695	0.909
ACTN1	3.93319	0.712921	1.52606	2.30359e-12	8.43137e-08	0.629	0.245
TAGLN	39.107	6.69541	2.38178	3.9989e-12	1.46364e-07	0.705	0.308
COL18A1	4.42577	0.798938	1.59268	1.2662e-11	4.63441e-07	0.638	0.273
HSPA1A	19.6581	53.7099	-1.40509	1.00723e-10	3.68657e-06	0.838	0.972
P2RY14	1.48468	4.36864	-1.1115	2.26381e-10	8.28576e-06	0.314	0.699
FAT1	1.45561	0.331681	0.882836	2.27901e-10	8.3414e-06	0.552	0.175
PTPRZ1	2.62592	0.44045	1.33183	3.67464e-10	1.34496e-05	0.486	0.112
MCAM	7.00902	1.80981	1.51115	5.97625e-10	2.18737e-05	0.648	0.406
MRVI1	2.45196	0.678114	1.04057	6.38217e-10	2.33594e-05	0.6	0.252
TNS2	1.81551	4.82331	-1.04844	1.02697e-09	3.7588e-05	0.619	0.811
SLC6A12	1.08962	3.61064	-1.14173	1.27546e-09	4.66833e-05	0.171	0.58
FLNA	8.03526	2.01951	1.58125	1.52317e-09	5.57495e-05	0.724	0.524
CNN1	1.71362	0.128706	1.26555	2.2362e-09	8.18471e-05	0.371	0.077
RPS4Y1	0	0.770535	-0.824186	2.52688e-09	9.24863e-05	0	0.287
USP9Y	0	0.904188	-0.929176	2.52688e-09	9.24863e-05	0	0.287
RRBP1	2.05635	0.66796	0.873727	3.51414e-09	0.000128621	0.581	0.238
FAM118A	0.283885	2.17826	-1.30772	3.69033e-09	0.00013507	0.171	0.497
HSPA1B	10.054	26.0237	-1.28965	3.72834e-09	0.000136461	0.771	0.888
TPM4	5.8719	1.80018	1.29519	3.9222e-09	0.000143556	0.752	0.49
RPS2	6.24394	2.27092	1.14708	4.38652e-09	0.000160551	0.79	0.49
COLEC12	2.54978	5.53162	-0.87971	4.97985e-09	0.000182267	0.267	0.664
MYH11	19.2765	2.2677	2.63346	7.45526e-09	0.00027287	0.457	0.161
RGS5	11.1232	27.3702	-1.22661	7.6512e-09	0.000280042	0.695	0.916
F2R	0.773722	0	0.82678	1.11399e-08	0.000407731	0.21	0
SORBS2	3.94972	0.603858	1.6258	1.30715e-08	0.000478428	0.524	0.231
IFITM3	4.41519	10.9072	-1.13675	1.33487e-08	0.000488575	0.714	0.818
PLN	2.47298	0.276628	1.44384	1.35948e-08	0.000497583	0.381	0.098
H3F3B	9.82513	19.4815	-0.919935	1.68624e-08	0.000617181	0.876	0.923
NFKBIA	2.70086	7.8381	-1.25588	1.80738e-08	0.000661518	0.581	0.783
HSPG2	0.547413	0.0128123	0.611492	1.95121e-08	0.000714162	0.238	0.014
ACTG2	1.68976	0.098817	1.29152	2.24826e-08	0.000822884	0.324	0.063
COL3A1	3.60226	0.245648	1.88545	2.30004e-08	0.000841837	0.419	0.126
GRAMD2B	1.96956	5.49886	-1.12994	2.87112e-08	0.00105086	0.571	0.783
SLC12A2	1.52817	4.1078	-1.01461	3.70944e-08	0.00135769	0.438	0.727
SLC1A3	3.70641	8.66556	-1.03823	3.81145e-08	0.00139503	0.505	0.818
FKBP5	4.03887	8.12126	-0.856134	4.58947e-08	0.00167979	0.724	0.86
DNAJB1	8.96726	20.7878	-1.12825	5.18698e-08	0.00189849	0.8	0.895
PTP4A3	0.947526	0.217732	0.677446	5.2501e-08	0.00192159	0.4	0.105
ZIC1	1.55176	3.96188	-0.959395	7.32621e-08	0.00268147	0.514	0.72
APOE	18.4265	8.20296	1.07786	8.15848e-08	0.00298609	0.724	0.378
AL078622.1	0	0.705121	-0.769874	8.93859e-08	0.00327161	0	0.238
NDRG2	0.95398	2.56735	-0.868437	1.1241e-07	0.00411431	0.467	0.678
DACT3	0.734485	0.137787	0.608276	1.14106e-07	0.00417638	0.343	0.077
SYNM	4.39209	1.95316	0.868585	1.38354e-07	0.00506391	0.762	0.49
THY1	2.26021	0.0272306	1.6662	1.98139e-07	0.00725207	0.238	0.028
IFI6	0.363876	2.98941	-1.54846	2.1865e-07	0.0080028	0.19	0.455
CCL3	0.335763	1.76164	-1.04786	2.62946e-07	0.00962408	0.143	0.441
PTH1R	0.833871	2.5994	-0.972864	2.79558e-07	0.0102321	0.305	0.594
LTBP1	1.60826	0.229384	1.08515	2.81357e-07	0.0102979	0.381	0.126
IFITM1	0.241174	1.24836	-0.857169	2.83481e-07	0.0103757	0.105	0.392
PPP1R12B	4.04067	1.32245	1.11797	2.84785e-07	0.0104234	0.619	0.378
SLC6A13	1.12295	3.30651	-1.02045	3.02477e-07	0.011071	0.2	0.545
PCSK7	1.78127	0.730682	0.684402	3.15101e-07	0.011533	0.562	0.231
ARPC5	3.10896	1.18469	0.911342	3.85196e-07	0.0140986	0.657	0.441
SOGA1	1.11634	0.240078	0.771138	3.87951e-07	0.0141994	0.41	0.126
UTY	0	0.61122	-0.688153	3.90622e-07	0.0142972	0	0.217
HSP90AA1	26.6478	49.9977	-0.883267	4.04951e-07	0.0148216	0.962	0.965
MYOCD	1.32842	0.257594	0.888684	5.22908e-07	0.0191389	0.352	0.098
DIO3OS	0.214801	1.29038	-0.91487	5.40322e-07	0.0197763	0.057	0.322
FILIP1L	9.54869	3.6745	1.17418	6.26525e-07	0.0229314	0.771	0.615
CREB3L2	0.714729	0.142111	0.586278	6.61931e-07	0.0242273	0.324	0.077
CCT6A	1.31236	0.415829	0.707718	7.18827e-07	0.0263098	0.514	0.217
NTRK2	0.627952	0.0843489	0.586229	8.45155e-07	0.0309335	0.267	0.049
VIM	22.7769	6.74348	1.61851	1.01901e-06	0.0372967	0.771	0.706
ENAH	2.75995	0.825331	1.04256	1.28016e-06	0.0468553	0.486	0.203
PALM2-AKAP2	1.766	0.645601	0.749189	1.29006e-06	0.0472174	0.571	0.28

## Sheet: Cytotoxic_CD8T_diff_sign
gene	Cluster_Cytotoxic CD8T_in_HG_mean	Cluster_Cytotoxic CD8T_in_LG_mean	log2FC	p_val	p_val_adj	pct.1	pct.2
DDX3Y	0	4.59272	-2.48355	9.90597e-27	3.62568e-22	0	0.867
RPS4Y1	0	3.31554	-2.10954	2.46524e-23	9.02301e-19	0	0.767
USP9Y	0	1.09411	-1.06634	6.21188e-16	2.27361e-11	0	0.533
XIST	9.07904	0	3.33329	2.43506e-15	8.91258e-11	0.936	0
UTY	0	1.1292	-1.09031	5.73952e-13	2.10072e-08	0	0.433
KDM5D	0	0.737183	-0.79675	4.10337e-10	1.50187e-05	0	0.333
PRKY	0	0.779685	-0.831622	3.48183e-09	0.000127438	0	0.3
MT-ND1	38.0353	19.989	0.895146	7.42669e-08	0.00271824	1	0.967
MT-ND2	43.3986	26.144	0.70988	1.71182e-07	0.00626545	1	1
PTPRZ1	1.63484	0.0502462	1.32699	9.71972e-07	0.0355751	0.555	0.033
